# Supplementary material for: Whole-Genome Metagenomic Analysis of the Gut Microbiome in HIV-1-Infected Individuals on Antiretroviral Therapy
Source: Front Microbiol. 2021 Jun 25;12:667718. doi: 10.3389/fmicb.2021.667718 (PMC8267369; doi:10.3389/fmicb.2021.667718)
Supplement: Supplementary file 2 [file Data_Sheet_2.XLSX]

## Sheet: Table S1
Table S1. Metagenome sequencing reads QC
Sample ID	Group	Raw reads (PE)	Trimmed reads (PE) a	Clean reads (PE) b	% Trimmed reads	% Human DNA
Q_C1	case	58079282	57544368	57395866	0.921007	0.258065
Q_C2	case	56667995	55899066	55764921	1.3569	0.239977
Q_C3	case	41540596	41063482	40751504	1.14855	0.759746
Q_C4	case	42952214	42387775	42248297	1.31411	0.329052
Q_C5	case	45104275	44555997	44123460	1.21558	0.970772
Q_C6	case	44972678	44348936	44236581	1.38694	0.253343
Q_C7	case	41625104	41078120	40990840	1.31407	0.212473
Q_C8	case	48614637	47939831	47743162	1.38807	0.410241
Q_C9	case	44314963	43679135	43492805	1.43479	0.426588
Q_C10	case	42203287	41627139	41380571	1.36517	0.592325
Q_D2	case	36969286	36490288	36285464	1.29566	0.561311
Q_D3	case	37560016	37053034	36737987	1.34979	0.85026
Q_D4	case	43670294	43091512	42918834	1.32534	0.400724
Q_H1	control	38837733	38320967	38138139	1.33058	0.477097
Q_H2	control	35559645	35104946	34984777	1.27869	0.342314
Q_H3	control	38026613	37464760	33463537	1.47753	10.68
Q_H4	control	34225816	33745470	33634726	1.40346	0.328174
Q_H5	control	41005424	40419133	40205867	1.42979	0.527636
Q_H6	control	35309881	34877973	34774604	1.22319	0.296373
Q_H7	control	37744658	37221134	37069564	1.38701	0.407215
Q_H8	control	43280514	42747394	42354392	1.23178	0.919359
Q_H9	control	39069464	38517202	38296757	1.41354	0.572329
Q_H10	control	37089481	36579422	35687270	1.37521	2.43895
Q_H11	control	41446731	40878826	40610621	1.3702	0.656098
Sum		1005870587	992635910	983290546
Average		4.19113e+07	4.13598e+07	4.09704e+07	1.32237	0,575*
a: after removal of adapter and low quality reads; b: after removal of human DNA reads; * Sample Q_H3 was excluded when caculated average percentage of human DNA.

## Sheet: Table S2
Table S2. Concentration and quality of extracted genomic DNA by two protocols
Sample ID	Group	Extraction method	Concentration (ng/ul)	260/280 absorbance ratio	DNA Integrity Number
Q-H1	control	IHMS Protocol Q	150.2	1.89	7.6
Q-H2	control	IHMS Protocol Q	189.3	1.90	6.8
Q-H3	control	IHMS Protocol Q	635.2	1.96	6.0
Q-H4	control	IHMS Protocol Q	200.4	1.91	7.8
Q-H5	control	IHMS Protocol Q	210.3	1.93	8.0
Q-H6	control	IHMS Protocol Q	494.1	1.89	7.3
Q-H7	control	IHMS Protocol Q	196.5	1.94	7.3
Q-D2	case	IHMS Protocol Q	249.8	1.90	6.9
Q-D3	case	IHMS Protocol Q	117.0	1.95	6.8
Q-D4	case	IHMS Protocol Q	338.0	1.91	6.1
P-H1	control	QIAamp PowerFecal Pro DNA Isolation kit	21.8	1.75	7.3
P-H2	control	QIAamp PowerFecal Pro DNA Isolation kit	9.9	1.72	7.6
P-H3	control	QIAamp PowerFecal Pro DNA Isolation kit	26.9	1.94	6.8
P-H4	control	QIAamp PowerFecal Pro DNA Isolation kit	12.1	1.78	7.4
P-H5	control	QIAamp PowerFecal Pro DNA Isolation kit	12.8	1.87	7.7
P-H6	control	QIAamp PowerFecal Pro DNA Isolation kit	7.2	1.94	6.8
P-H7	control	QIAamp PowerFecal Pro DNA Isolation kit	11.7	1.96	7.3
P-D2	case	QIAamp PowerFecal Pro DNA Isolation kit	7.7	1.55	2.8
P-D3	case	QIAamp PowerFecal Pro DNA Isolation kit	9.5	1.81	7.7
P-D4	case	QIAamp PowerFecal Pro DNA Isolation kit	15.7	1.91	7.1

## Sheet: Table S3
Table S3. Composition of microbial communities in this study analyzed by MetaPhlAn2.0
Sample ID	Clean reads	Number of reads				Percentage of known bacterial species	Percentage of unmapped reads
		Bacteria	Archaea	Viruses	Unmapped
Q_C1	57395866	32589278	2644	0	24803944	0.567798	0.432156
Q_C2	55764921	14246688	169888	0	41348345	0.255478	0.741476
Q_C3	40751504	10843382	983	3	29907136	0.266085	0.73389
Q_C4	42248297	14094358	0	0	28153939	0.333608	0.666392
Q_C5	44123460	24488234	235	596	19634395	0.554994	0.444988
Q_C6	44236581	17716757	4190	0	26515634	0.4005	0.599405
Q_C7	40990840	17894111	0	38	23096691	0.436539	0.56346
Q_C8	47743162	22806879	87736	543	24848004	0.477699	0.520452
Q_C9	43492805	12232167	0	0	31260638	0.281246	0.718754
Q_C10	41380571	23830394	611	0	17549566	0.575884	0.424102
Q_D2	36285464	17769900	0	0	18515564	0.489725	0.510275
Q_D3	36737987	9067447	0	0	27670540	0.246814	0.753186
Q_D4	42918834	13037203	69088	0	29812543	0.303764	0.694626
Q_H1	38138139	14318982	14393	111	23804653	0.37545	0.624169
Q_H2	34984777	25585263	0	0	9399514	0.731326	0.268674
Q_H3	33463537	16760211	22964	1287	16679075	0.50085	0.498425
Q_H4	33634726	10099351	0	611	23534764	0.300266	0.699716
Q_H5	40205867	18973397	0	0	21232470	0.471906	0.528094
Q_H6	34774604	10726498	0	0	24048106	0.308458	0.691542
Q_H7	37069564	12325469	13091	0	24731004	0.332496	0.667151
Q_H8	42354392	11107032	2955	0	31244405	0.26224	0.73769
Q_H9	38296757	13881981	0	4659	24410117	0.362485	0.637394
Q_H10	35687270	13037365	0	32	22649873	0.365323	0.634677
Q_H11	40610621	15554043	6708	596	25049274	0.383004	0.616816
Sum		392986390	395486	8476	589900194
Average		1.63744e+07	16478.6	353.167	2.45792e+07	0.399331	0.600313

## Sheet: Table S4
Table S4. Bacterial species identified in this study and their relative abundance in each sample
Species	Q_C1	Q_C2	Q_C3	Q_C4	Q_C5	Q_C6	Q_C7	Q_C8	Q_C9	Q_C10	Q_D2	Q_D3	Q_D4	Q_H1	Q_H2	Q_H3	Q_H4	Q_H5	Q_H6	Q_H7	Q_H8	Q_H9	Q_H10	Q_H11	Average relative abundance (%)
Acidaminococcus fermentans	0	0.05851	0.12558	0	0	0.00672	0	0	0	0.00197	0	0	0	0	0	0	0	0	0	0	0	0	0	2.93426	0.130293
Acidaminococcus intestini	0	0.20051	0.00692	0	0	0.04138	0	0	0	0.00024	0.01663	0	0	0	0	0.00034	0	0	0	0.00409	0	0	0	0.73954	0.0420688
Acidaminococcus unclassified	0	0	0	0.01384	0	6.65342	0	0	0	0	0	0	0	0.00433	0	0.021	0	0	0	0.22934	0	0.00242	0	0	0.288515
Actinobacillus unclassified	0.00174	0	0	0	0	0	0	0	0	0	0	0	0	0	0	0	0	0	0	0	0	0	0.00395	0	0.000237083
Actinomyces cardiffensis	0	0	0.0006	0.01737	0.00289	0	0	0	0	0	0	0	0	0	0	0	0	0	0	0	0	0	0	0	0.000869167
Actinomyces graevenitzii	0	0.0363	0.01258	0.00483	0	0.00464	0.00463	0	0	0.00959	0.00455	0.00627	0.02672	0.01252	0	0	0	0	0.005	0	0	0	0.00338	0.01102	0.00591792
Actinomyces johnsonii	0	0	0	0.01112	0	0	0	0.001	0	0	0	0	0	0	0	0	0	0	0	0	0	0	0	0	0.000505
Actinomyces massiliensis	0.00069	0.00585	0	0.00556	0	0	0	0.00025	0	0	0	0.001	0.00238	0.00138	0.00122	0	0	0	0	0	0.00053	0	0	0	0.000785833
Actinomyces naeslundii	0	0.00707	0	0.00708	0	0	0.00025	0	0	0	0	0	0	0	0	0	0	0	0	0	0	0	0	0	0.0006
Actinomyces odontolyticus	0.01329	0.069	0.06287	0.06151	0.00708	0.02504	0.00492	0.00458	0.0261	0.00782	0.01688	0.05412	0.0958	0.00324	0.00522	0.11136	0.01491	0.0005	0.01045	0.00406	0.00196	0.00278	0.00094	0.02212	0.0261063
Actinomyces oris	0	0.01105	0	0.02934	0.00081	0.00466	0.00173	0.00035	0	0	0	0.00339	0	0	0.00203	0.00289	0	0	0	0	0	0	0	0	0.00234375
Actinomyces sp HPA0247	0	0	0	0	0	0	0	0.07362	0	0	0	0	0	0	0	0	0	0	0	0	0	0	0	0	0.0030675
Actinomyces viscosus	0.00212	0.00806	0	0.0261	0.00148	0.00727	0.00257	0.00094	0	0	0.0028	0	0	0.00017	0.00112	0.00273	0	0	0.00241	0	0	0	0	0	0.00240708
Adlercreutzia equolifaciens	0.05275	0.01378	0	0.43768	0	0.29832	0.27623	0.01364	0	0.15716	0.5236	0	0	0.41774	0.31314	0.1034	0	0.05327	0.29266	0.04077	1.41513	0.07349	0.08481	0	0.190315
Aeromonas unclassified	0	0	0	0	0	0	0	0	0	0	0	0	0	0	0	0	0	0.00291	0	0	0	0	0	0	0.00012125
Aggregatibacter segnis	0	0	0	0.01083	0	0	0	0	0	0	0	0	0	0	0	0	0	0	0	0	0	0	0	0	0.00045125
Aggregatibacter unclassified	0.00127	0	0	0.01698	0	0	0	0	0	0	0	0	0	0	0	0	0	0	0	0	0	0	0	0	0.000760417
Akkermansia muciniphila	0.00206	20.8261	0.0288	0.04004	0.00249	0.15893	1.4645	2.1733	1.83529	0.64455	10.126	0.00537	0	2.38397	0.10969	1.83859	0.002	0.16993	8.56479	0	1.08212	0.37668	0.00043	0.00751	2.16013
Alistipes finegoldii	0.01141	0.24139	0	0.10333	0.05824	0.19798	0.00098	0.07028	0	0.08283	0.02828	0	0.00675	0.01662	0.00063	0.07221	0.00332	0.08606	0.28936	0.06826	0.66871	0.08574	0.12673	0.3695	0.107859
Alistipes indistinctus	0.16757	5.93208	0	0.00092	0.00087	0	0.37892	0.00109	0	0.00184	0.04688	0	5.93562	0.65539	0.01357	0.06257	0	0.00792	0	0.05532	0.12341	0.00439	0	2.04827	0.643193
Alistipes onderdonkii	0.00377	0.0023	0	0.26666	0.00855	0.85768	0.11908	0.01727	0	0.57222	0.00105	0	1.15966	0.11783	0.10327	1.28892	0.00285	0.89078	1.87166	0.21028	8.38442	0.07442	0.21421	0.00633	0.673884
Alistipes putredinis	0	0.08587	0.01951	11.034	0.54188	3.17245	3.81465	0.02207	0	2.96228	8.24133	0.01453	0.1355	0.02415	2.54899	2.39787	0.0219	1.9659	0.00106	2.19059	3.18835	2.93355	1.62379	0.13406	1.96143
Alistipes senegalensis	0	0.18024	0.04286	0.13352	0.00091	0.13705	0.54555	0.0333	0	0.00175	0	0	0.44427	0.12	0.00648	0.02354	0.0259	0.14006	0	0.07227	0.36158	0.09301	0.009	0.74401	0.129804
Alistipes shahii	0.34901	0.75649	0.07522	2.71916	0.35508	0.00486	4.05668	0.11671	0	0.00081	1.5812	0.00209	1.41861	0.59789	0.45176	0.16829	0.19394	0.23426	1.19543	0.89365	1.79722	0.7977	0.05274	0.34893	0.756989
Alistipes sp AP11	0	2.16881	0	0	0	0.20151	0.51943	0	0	0.29398	0	0	0	0.34416	0.22487	0	0	0	0	0.28343	0	0	0	0	0.168175
Alistipes sp HGB5	0	14.6819	0	0.92078	0	0	0	0	4.34927	0	0	0	0	0	0	0.12633	0	0	0	0	0	0	0	0	0.836596
Alistipes unclassified	0	0	0.09776	0	0.12724	0	0	0	0.47619	0	0	0	0	0	0	0	0.05017	0	0	0	1.9943	0	0	0	0.114403
Alloprevotella unclassified	0	0	0	0	0	0	0	0	0	0	0	0	0	0	0	0.00296	0	0	0	0	0	0	0	0	0.000123333
Anaerococcus prevotii	0	0	0	0	0	0	0	0	0	0	0	0	0	0	0	0.01266	0	0	0	0	0	0	0	0	0.0005275
Anaerostipes hadrus	0.00693	0.00894	0.05751	0.00725	0.01594	0.05294	0.03601	0.01535	0.00442	0.18646	0.06993	0.01764	0.00792	0.00493	0.001	0.00395	0.03052	0.02192	0.17804	0.05627	0.0118	0.00732	0.26219	0.00458	0.0445733
Anaerotruncus colihominis	0	0	0	0.00094	0	0.00959	0.01209	0	0.00313	0.03759	0.00768	0	0.00123	0	0	0	0.00064	0.00339	0.04035	0.00264	0	0	0	0	0.00496958
Anaerotruncus unclassified	0.00234	0.07363	0	0.04468	0.00842	0	0.00584	0	0.0323	0.04088	0.0226	0	0	0.21636	0.02505	0.05818	0.02502	0.00902	0.00443	0.02637	0.07695	0.01497	0	0.01618	0.0293008
Atopobium parvulum	0.00045	0.00431	0	0	0	0.01274	0	0.00019	0	0	0	0.00071	0.00213	0	0	0	0	0	0.00598	0	0	0.00105	0	0.00373	0.00130375
Atopobium rimae	0	0	0	0.0018	0	0	0	0	0	0	0	0	0	0	0	0	0	0	0	0	0	0	0	0	7.5e-05
Atopobium vaginae	0	0	0	0	0.01769	0	0	0	0	0	0	0	0	0	0	0	0	0	0	0	0	0	0	0	0.000737083
Bacteroidales bacterium ph8	0	0.54858	0.14944	0.69928	0	0	0.07894	0.05574	0	1.25468	0	0	0	0.7494	0.3237	0.39388	0.34556	1.38619	0	1.34155	0.49225	0.60778	0.04682	1.0551	0.397037
Bacteroides caccae	0.00091	2.39442	0	0.01163	0.36362	2.03211	0.24639	0.94933	0.499	0	0.10061	0	0	0.24138	0.39079	0.14901	0.25035	1.18356	0.47525	0.08557	0.86397	0.75599	0	0.03252	0.459434
Bacteroides cellulosilyticus	0.00121	0.13561	0	0.90067	0.0006	0	0.18729	0	4.26638	0	0.02756	0	0.46338	0.06883	0	0.16122	0.00361	0.23216	0	0.46902	1.8094	0	0	0	0.363623
Bacteroides clarus	0	0	0	0	0	0	0	0	0	0.06727	0.11051	0	0	0.00914	0	0	0	0	0	0.00023	0.0302	0	0.00022	0	0.00906542
Bacteroides coprocola	0	0	0	0	0	0	0	0	0	0	0	0	0	0.0149	0	0	0	0	0	0.0353	0	0	0	0	0.00209167
Bacteroides dorei	0.00173	0.22538	0.00089	1.7218	0.00384	0.32888	1.09947	0.29183	0	0.3985	0.02968	0.00608	0.0059	0.08272	0.17844	0.0611	0.00104	0.00268	0.00108	0.03774	0.6423	0.10263	0.33929	0.02724	0.232927
Bacteroides eggerthii	0	0	0	0	0	0	0	0	0	0	0	0	0	0	0	0	0	0	0	0.19603	0	0.4974	0	0	0.0288929
Bacteroides faecis	0	0	0	0.01654	0.00154	0.00478	0.06832	0.0702	0	0	0.03234	0.00109	0	0	0	0.00852	0.05953	0.00088	0	0	0.0007	0.10857	0	0.00046	0.0155613
Bacteroides finegoldii	0	0.09192	0	0	0	0	0	0.00659	0	0	0	0	0	0	0	0	0	0	0.42662	0	0	0.697	0	0	0.0509221
Bacteroides fragilis	0	0	0	0.16166	0.02738	0	0.04471	0	0	0.37298	0.02459	0.96646	0.00707	0	0	0.02366	0	0	0	0	0.02868	0	0	0.0077	0.0693704
Bacteroides intestinalis	0	0.00289	0	0.11249	0	0	0.01185	0.04109	0	0	0	0	0	0.00052	0	0.23526	0	0	0	0	0.3773	0	0	0	0.0325583
Bacteroides massiliensis	0.00148	0.67391	0.00023	3.62973	0	0.0048	0.00288	0	1.46451	0	0	0.00823	0	2.05626	0.00435	0.44474	1.39662	0	0	0.16896	0.00644	1.79842	5.20329	0	0.702702
Bacteroides nordii	0	0.00509	0	0.00349	0	0	0	0	0.05479	0	0.00078	0	0	0	0	0	0	0	0	0	0.01191	0	0	0	0.00316917
Bacteroides ovatus	0.01032	0.27677	0.00919	0.16259	0.67735	2.40648	0.07984	0.17928	0.68149	0.27956	0.0066	3.11981	0.1788	0.03982	0.11849	0.03962	0.33634	0.15329	0.07038	0.10103	0.71986	0.28506	0.6208	0.05005	0.441784
Bacteroides plebeius	0.00059	0.00715	0	0.41754	2.08374	0	0	0	0	0.00388	0	0	0	0	0	0	3.03	6.13345	0	0.52605	0.0013	0	0	0.00032	0.508501
Bacteroides salyersiae	0	0	0	1.11977	0	0	0	0	0	0	0	0	0	0	0	0	0	0.00588	0	0.02985	0	0.16717	0	0	0.0551113
Bacteroides sp 1 1 6	0	0	0	0	0	0	0	0	0	0	0	0	0	0	0	0	0	0	0	0	0	0	0.32069	0	0.0133621
Bacteroides sp 3 1 19	0	0	0	0	0	0	0	0	0.93887	0	0	0	0	0	0	0	0	0	0	0	0	0	0	0	0.0391196
Bacteroides stercoris	0.00356	0.13294	0	0	0	0.00101	0	0.86944	0	1.09171	0.86004	0	0	0.00431	0	0.26345	0	0.82175	0	0.48549	0.76877	2.3042	1.75163	0.01234	0.390443
Bacteroides thetaiotaomicron	0.00943	0.85737	0.00123	0.34721	0.1945	0.17183	0.00353	0.258	0	0	0.29748	1.21995	0.21679	0.01451	0.00448	0.04825	0.23429	0.49506	0.18824	0.02104	0.20937	0.00627	0.00466	0.01351	0.200708
Bacteroides uniformis	0.13236	6.19246	0.0175	1.30941	1.61133	7.44238	1.71031	0.76003	0.0009	0.00978	0.20539	4.76271	0.65355	0.16426	1.23479	0.68756	0.55448	3.7584	0.00411	1.04968	1.66231	3.34221	4.15408	0.04435	1.72768
Bacteroides vulgatus	0.49051	0.33018	0.0222	1.20142	1.6592	0.45701	0.035	0.5389	0.54689	0.00283	0.48702	5.5895	0.17396	0.19899	0.3832	0.22413	0.65607	0.88718	0.47826	0.52742	0.01491	1.59081	1.37344	0.11739	0.749434
Bacteroides xylanisolvens	0.03453	0.00069	0	0.08326	0	0.21541	0.00728	0.00243	0	0	0.02447	0.24014	0	0.01855	0.02142	0.00515	0.01885	0.0042	0	0.01243	0	0.00581	0.01366	0.01373	0.0300837
Barnesiella intestinihominis	0.15676	0.1261	0.00234	1.33554	0	0	0	0.26193	0	0.17403	0	0	2.40582	0.00151	0.15854	0.5268	0.45701	0.44905	2.07288	0.12082	0.33825	0.44138	0.18995	0	0.384113
Bifidobacterium adolescentis	33.8315	0.04276	37.3109	0.04605	0.03904	0.04086	40.5228	9.42128	14.6359	6.71564	0.05014	0.03052	2.54394	0.05022	24.2702	15.7899	1.79531	6.23844	0.5155	5.57125	0.0276	2.90995	11.3926	9.68716	9.31165
Bifidobacterium animalis	0	0.55669	0	0	0	0	0.00315	0	0	0	0	0	0	0.00412	6.37935	0.0043	0	0.02609	0	0	0	0	0.00438	0	0.290753
Bifidobacterium bifidum	0.00182	0.01668	0.01601	0.01362	11.2777	0	10.7767	1.49657	0.00456	15.5589	0.01575	0.00805	0.00983	0.01435	11.4502	0.02797	3.37647	0.01884	7.16117	4.08718	0.01806	0.00205	0.0255	0.00326	2.72422
Bifidobacterium catenulatum	0.00028	0	0.01972	0	0	0	0	0	0	0.00157	4.73337	0	0	0.0016	0.00019	0	0	0.06775	0.76924	0.0433	0	0	0.20701	0.00538	0.243725
Bifidobacterium dentium	0.03102	0	0	0.10392	0	0.05841	0	0	0	0	0	0	0	0	0	0.05904	0	0.00633	0	0	0	0	0	0	0.01078
Bifidobacterium longum	5.7142	0.08592	2.35002	0.01529	8.45239	0.0091	4.37733	0.20988	11.1712	2.28812	32.4384	0.02416	0.72931	0.03818	9.45924	6.24073	1.53882	1.50212	0.79344	2.25586	12.9129	2.37959	3.49235	3.85358	4.68051
Bifidobacterium pseudocatenulatum	0	0	0	0	0	0	0.00063	0	0	1.67755	0.00041	0	0	0.39738	3.48396	0	0	0.15848	0	0.00063	0	0	0.0803	0	0.241639
Bilophila unclassified	0.23972	0.18064	0.01172	0.85288	1.81903	1.728	0.17705	0.37147	0.43225	0.87282	0.66999	1.29867	0.16347	0.38426	0.29258	1.08379	0.29936	0.47114	0.55068	0.51676	1.59642	0.54964	0.11647	0.01721	0.612334
Bilophila wadsworthia	0.01806	0.00981	0	0.08061	0.06115	0.07055	0.03117	0.06033	0.04668	0.03358	0.00119	0.26974	0.04506	0.04213	0.00195	0.0539	0.00734	0.04161	0.03794	0.04468	0.0645	0.01756	0.01649	0	0.0440012
Blautia hydrogenotrophica	0	0	0	0	0	0.06492	0.05897	0	0.01313	0.05631	0	0	0	0.01333	0	0.00897	0.03042	0	0.06914	0.00263	0	0	0	0	0.0132425
Blautia producta	0	0	0	0	0.0134	0.0169	0	0	0	0	0	0	0	0	0	0	0	0	0	0	0	0	0	0	0.0012625
Ruminococcus gnavus	0	0.01231	0	0	2.14694	0.00111	0	0	0.06003	0.00414	0	0.98311	0.01146	0	0	0	0.3518	0	0.00484	0	0	0.00247	0.05988	0	0.151587
Ruminococcus obeum	0.07354	0.15336	0.06871	1.14925	0.22162	0.60288	0.77042	0.92396	1.27232	2.03943	0.89055	1.12147	1.64088	1.45579	0.7193	0.28149	0.32753	0.35781	1.92858	1.12994	0.41763	0.28859	0.46091	0.39968	0.778985
Ruminococcus torques	0.29568	0.43226	0.18323	0.59909	2.25142	0.8691	0.27758	0.27441	0.40606	1.41316	0.38573	2.18016	0.65529	0.57582	0.12425	0.23116	1.81263	1.12568	0.59271	0.73344	0.19676	0.48661	1.95062	0.15328	0.758589
Brachybacterium muris	0	0	0	0	0	0	0	0	0.00349	0	0	0	0	0	0	0	0	0	0	0	0	0	0	0	0.000145417
Brevibacterium linens	0	0	0	0	0	0	0	0	0	0	0	0	0	0	0	0.00038	0	0	0	0	0	0	0	0	1.58333e-05
Burkholderiales bacterium 1 1 47	0	0.00291	0	0	0.00119	0	0	0.00166	0	0.01133	0.05032	0	0	0	0	0.0136	0	0.02061	0	0.00137	0.20462	0.00441	0	0	0.0130008
Butyricimonas synergistica	0	0	0	0.00076	0	0	0	0	0	0	0	0	0	0	0	0	0	0	0	0	0	0	0	0	3.16667e-05
Butyrivibrio crossotus	0	0	0	0.00125	0	0	0	8.8913	0	0	0	0	0	0	0	0.02445	0	0	0	0	0	0	0	0.0157	0.372196
Butyrivibrio unclassified	0	0	0	0	0	0	0	0	0	0	0	0.00921	0	0	0	0	0	0	0	0	0	0	0	0	0.00038375
Catenibacterium mitsuokai	0	0.2169	0.40159	0	0.62557	0	0	0.32278	0	0	0	0	0.15313	0	0	0	0	0	0	0.20779	0	0.55822	0	0.34415	0.117922
Citrobacter freundii	0	0	0	0	0	0	0	0	0	0	0	0	0	0	0	0	0.16213	0	0	0	0	0	0	0	0.00675542
Citrobacter unclassified	0	0	0	0	0	0	0	0	0	0	0	0	0	0	0	0	0.1734	0	0	0	0	0	0	0	0.007225
Clostridiaceae bacterium JC118	0	0	0	0	0	0	0	0	0	0	0	0	0.00118	0	0	0	0	0	0	0	0	0	0	0	4.91667e-05
Clostridiales bacterium 1 7 47FAA	0	0.00182	0	0	0	0.04712	0.00645	0	0	0.00153	0	0	0	0	0	0	0	0	0	0	0.01569	0	0	0	0.00302542
Clostridium asparagiforme	0	0.00356	0	0.01484	0	0.08033	0.00035	0	0.00494	0.0197	0	0	0	0.01741	0	0	0	0	0	0	0.06924	0.01385	0	0	0.0093425
Clostridium bolteae	0	0.01544	0	0.00139	0.0378	0.03494	0.00577	0	0.00033	0.00265	0	0	0	0	0	0	0	0	0.00533	0	0.00432	0.00015	0.00571	0	0.00474292
Clostridium citroniae	0	0.00508	0	0	0.01064	0.03073	0	0	0.00773	0.0061	0.00246	0	0	0	0	0	0.00068	0.00375	0	0	0	0.00556	0.00035	0	0.003045
Clostridium clostridioforme	0	0	0	0	0.02544	0.0192	0	0	0	0	0	0	0	0	0	0	0	0	0	0	0	0	0	0	0.00186
Clostridium hathewayi	0	0	0	0	0.02541	0.0093	0.00455	0	0.00116	0	0.00704	0	0.00262	0	0	0	0	0.01451	0.0017	0.00098	0	0.00243	0	0	0.00290417
Clostridium leptum	0.0134	0.13082	0.02447	0.00434	0	0.04028	0.02124	0.00796	1.55688	0.10545	0.11432	0	0.01554	0.08689	0.02238	0	0.0249	0.02131	0	0.07636	0.31446	0.02922	0.00466	0.01445	0.109555
Clostridium methylpentosum	0	0.00343	0	0	0	0	0.00051	0	0	0	0	0	0	0	0	0	0	0	0.00162	0	0	0	0	0	0.000231667
Clostridium nexile	0	0	0	0	0.11922	0	0	0	0	0	0	0	0	0	0	0	0	0	0	0	0	0	0	0	0.0049675
Clostridium perfringens	0	0	0	0.07974	0	0	0	0	0	0	0	0	0	0	0	0	0	0	0	0	0	0	0	0	0.0033225
Clostridium scindens	0	0	0	0	0	0.00322	0	0	0	0	0	0	0	0	0	0	0	0	0	0	0	0	0	0	0.000134167
Clostridium sp L2 50	0	1.04902	0	0	0	0	0	0	0	0	0	0	1.86674	0	0	0	0	0	0	2.83678	0	0	0	0	0.239689
Clostridium symbiosum	0	0	0	0	0.23964	0.01462	0	0	0	0	0.00246	0	0	0	0	0	0	0	0	0.00505	0.0006	0.00469	0	0	0.0111275
Collinsella aerofaciens	2.53001	14.4317	11.7586	2.6589	3.78604	4.16182	2.36099	4.30767	0.0127	16.6273	2.12376	6.72445	6.02581	8.67812	7.87851	7.67251	6.13942	2.77696	4.30029	3.82357	12.9676	1.21702	4.35649	11.8016	6.21342
Collinsella stercoris	0	0	0	0	0	0	0	0	0	0	0	0	0	0	0	0	0	0	0.00216	0	0	0	0	0	9e-05
Collinsella tanakaei	0	0	0	0	0	0	0	0	0	0	0	0	0	0	0	0	0	0	0	0	0.02914	0	0.09203	0	0.00504875
Comamonas unclassified	0	0	0	0	0	0	0	0	0	0	0.00209	0	0	0	0	0	0	0	0	0	0	0	0	0	8.70833e-05
Coprobacillus unclassified	0	0	0	0	0.00089	0	0	0	0	0	0	0	0	0	0	0	0	0	0	0	0	0	0	0	3.70833e-05
Coprobacter fastidiosus	0	0	0	0.00765	0	0	0	0	0	0	0	0	0	0	0.01797	0	0	0.02932	0	0.00217	0.64412	0.00409	0.00755	0	0.0297029
Coprococcus catus	0.19254	0.31381	0.12529	0.2595	0.69574	0.93271	0.20842	0.34797	0.95706	0.22977	0.07768	0.82811	1.00344	0.24032	0.36494	0.15356	0.32541	0.32787	0	0.03423	0.19339	0	0.66841	0.07542	0.356483
Coprococcus comes	0.73631	1.21516	0.80134	0.48904	0.86772	1.12659	0.17395	1.45092	0.95843	0.29482	1.70707	0.74375	0.09198	0.73207	0.49276	0.23406	1.04677	0.45437	0.83075	0.51865	0.13155	0.83573	2.77237	0.4911	0.799886
Coprococcus eutactus	0	0	0	0.00082	0	0	0	0.00013	0	0	0	0	0	0	0	0	0	0.07625	0	0	0	0	0	0	0.00321667
Coprococcus sp ART55 1	0.22416	0	1.44284	6.96309	0	0	0	12.0486	0	0	0	0	0.80621	3.65985	0.5456	1.0668	0	0	0	0	0	2.1999	0	0.42781	1.22437
Coriobacteriaceae bacterium phI	0	0	0	0	0	0	0	0	0	0.03242	0	0	0	0	0	0	0	0	0	0	0	0	0	0	0.00135083
Corynebacterium accolens	0	0	0	0	0	0	0	0	0	0	0	0	0	0	0	0.06324	0	0	0	0	0	0	0.00599	0	0.00288458
Corynebacterium amycolatum	0.00076	0	0	0	0	0	0	0	0	0	0	0	0	0	0	0	0	0	0.00168	0	0	0	0	0	0.000101667
Corynebacterium aurimucosum	0	0	0	0	0	0	0	0	0	0	0	0	0	0	0	0	0	0	0.0014	0	0	0	0	0	5.83333e-05
Corynebacterium durum	0	0.0044	0	0	0	0	0	0	0	0	0	0	0	0	0.00732	0	0	0	0	0	0	0	0	0	0.000488333
Corynebacterium glucuronolyticum	0	0	0	0	0	0	0	0	0	0	0	0	0	0	0	0.01062	0	0	0	0	0	0	0	0	0.0004425
Corynebacterium kroppenstedtii	0	0	0	0	0	0	0	0	0	0	0	0	0	0	0	0.0063	0	0	0	0	0	0	0	0	0.0002625
Corynebacterium matruchotii	0	0	0	0	0	0	0	0	0	0	0	0	0	0	0	0.0003	0	0	0	0	0	0	0	0	1.25e-05
Corynebacterium propinquum	0	0	0	0	0	0	0	0	0	0	0	0	0	0	0	0.0318	0	0	0	0	0	0	0.00022	0	0.00133417
Corynebacterium pseudogenitalium	0	0	0	0	0	0	0	0	0	0	0	0	0	0	0	0.02947	0	0	0	0	0.00046	0	0.00584	0	0.00149042
Corynebacterium tuberculostearicum	0	0	0	0	0	0	0	0	0	0	0	0	0	0	0	0.03102	0	0	0	0	0	0	0.00447	0	0.00147875
Deinococcus unclassified	0	0	0	0	0	0	0	0	0	0	0	0	0	0.00653	0	0	0	0	0	0	0	0	0	0	0.000272083
Desulfovibrio desulfuricans	0	0.01134	0	0	0.00455	0	0	0.00074	0	0.00766	0	0	0	0	0.00065	0	0	0	0	0	0.00303	0	0	0	0.00116542
Desulfovibrio piger	0	0	0.49227	0.93669	0	0	0	0	0	0.02943	0	0	0	0.61353	0	0.56601	0	0.22022	0	0	0	0.18203	0	0.32167	0.140077
Dialister invisus	0.00029	0.00333	0.01086	0	0	0	2.01656	0	2.50589	1.45322	0.00891	2.21594	0.02251	0	0.00084	0	0.56027	4.9801	8.83123	0.00099	0	0	0.00283	0	0.94224
Dialister succinatiphilus	0	0	0	0	0	0	0.00056	0	0	0	0	0	0	0	0	0	0	0	0	0	0	0	2.22283	0	0.0926412
Dietzia cinnamea	0	0	0	0	0	0	0	0	0.00887	0	0	0	0	0	0	0	0	0	0	0	0	0	0	0	0.000369583
Dietzia unclassified	0	0	0	0	0	0	0	0	0.00787	0	0	0	0	0	0	0	0	0	0	0	0	0	0	0	0.000327917
Dorea formicigenerans	0.30564	0.57901	0.24053	0.59868	0.71362	1.08597	0.41518	0.78594	0.35429	0.53921	0.28113	0.50937	0.52205	0.21855	0.18397	0.15668	0.46672	0.32749	0.19647	0.29135	0.09967	0.13723	0.71512	0.32693	0.418783
Dorea longicatena	0.82031	0.31404	0.91337	0.50903	1.774	3.18588	0.17289	1.54622	0.30313	0.66598	0.4181	0.78261	0.05822	0.67441	0.82564	0.46958	2.77062	0.53961	0.71075	1.23629	0.10233	0.37836	0.99294	0.63965	0.866832
Eggerthella lenta	0.00554	0.13664	0.00059	0	0.8884	0	0.0064	0.00074	0.00628	0.03881	0.01032	0.00674	0.00178	0.0003	0.00524	0.01652	0	0	0.03159	0.00052	0.01243	0	0.03111	0	0.0499979
Eggerthella unclassified	0.05975	0	0	0	4.51114	0.00454	0.01856	0.00256	1.49069	0.15704	0.25759	0.30327	0.01768	0.01114	0.01232	0.11862	0.00426	0	0.09724	6e-05	3.51488	0	0.01259	0.00553	0.441644
Enhydrobacter aerosaccus	0	0	0	0	0.00262	0	0	0	0.00164	0.0011	0	0	0	0	0	0.06783	0	0	0	0	0	0	0.0187	0	0.00382875
Enterobacter aerogenes	0	0	0	0.02212	0	0	0	0	0	0	0	0	0.05523	0	0	0	0	0	0	0	0	0	0	0	0.00322292
Enterobacter cloacae	0.87052	0.10296	0	0	0	0.00865	0	0	0	0	0	0	0	0	0	0	0.03618	0	0	0	0	0	0	0	0.0424296
Enterococcus casseliflavus	0	0	0	0	0	0	0	0	0	0	0	0	0	0.00216	0	0	0	0	0	0	0	0	0	0	9e-05
Enterococcus faecalis	0	0	0	0	0	0.19596	0	0	0	0	0	0	0	0	0	0	0	0	0	0	0	0	0	0	0.008165
Enterococcus faecium	0	0	0	0	0	0	0	0	0	0	0	0	0	0	0	0	0.00746	0.2364	0	0	0	0	0	0	0.0101608
Clostridium innocuum	0	0	0	0	0	0	0	0	0	0	0.00238	0	0	0	0	0	0	0	0	0	0	0	0	0	9.91667e-05
Erysipelotrichaceae bacterium 2 2 44A	0	0	0	0	0.02122	0	0	0	0	0	0.00342	0.00151	0	0	0	0	0	0.00024	0.00162	0	0	0	0	0	0.00116708
Erysipelotrichaceae bacterium 21 3	0	0	0	0	0.02566	0.00121	0.00516	0.00651	0.00076	0.00088	0	0.00298	0.00024	0	0	0	0	0	0	0	0	0	0.00206	0.00156	0.00195917
Erysipelotrichaceae bacterium 6 1 45	0	0	0	0	0.00239	0	0	0	0	0	0.00478	0	0.005	0.00454	0	0	0	0.00893	0	0	0.00367	0	0.00071	0	0.00125083
Eubacterium biforme	0.05219	1.55838	0.41114	0.55308	0	1.58837	0	0.66038	0	0	0	0	0.97352	0.73532	0	0.01405	0	0	0	0.24031	0	0	0	0.2218	0.292023
Eubacterium cylindroides	0	0	0	0	0	0	0	0	0	0	0	0	0	0	0	0	0	0	0	0	0	0	0.01665	0	0.00069375
Escherichia coli	0.0111	0.34309	0.00667	0.00506	0.07771	3.40611	0.00262	0.05277	0.02065	0.0155	0	0.00983	0.02122	0.00544	0.17377	0.05152	0.01252	11.1942	0	0.02726	0	0	0.00732	0.1331	0.649062
Escherichia hermannii	0.00112	0	0	0	0	0	0	0	0	0	0	0	0	0	0	0	0	0	0	0	0	0	0	0	4.66667e-05
Escherichia unclassified	0.0375	0.29389	0.03817	0.04381	0.1258	0.84757	0.00417	0.00763	0	0.0015	0.00912	0.00804	0.04715	0.01436	0.10178	0.00167	0.05568	5.48369	0.00755	0	0.01459	0.00292	0.00511	0.02319	0.298954
Eubacterium eligens	0.00364	0.17933	0.06254	0.56724	0	0.07369	0	0.98159	0.38226	0.61602	0.1897	0.06188	0.19628	0.28374	0.02381	0.32262	1.9028	0.0771	0.03974	0.29187	0.11117	0.84149	0.18013	0.30423	0.320536
Eubacterium hallii	0.21026	0.51444	0.48804	0.22848	0.02539	0.1268	0.39713	0.57106	0.73657	1.03187	0.37991	2.05936	0.27385	0.15444	0.57533	0.27543	0.52526	0.33603	0.37353	0.40768	0.08633	0.1788	0.37674	0.17973	0.438019
Eubacterium limosum	0	0	0	0.00361	0	0	0.01847	0	0	0	0	0	0	0	0	0	0	0	0	0	0	0	0	0	0.00092
Eubacterium ramulus	0.0184	0.11373	0.09197	0.38782	0	0.87038	0.00219	0.41433	0	0.05453	0.03311	0.92533	0.09491	0.27237	0.20823	0.14572	0.56598	0.00668	0.49725	0.35113	0.06804	0.49866	1.20218	0.13793	0.290036
Eubacterium rectale	5.98539	0.02693	1.61189	0.31417	5.93423	13.4687	0.19149	0.23334	6.15884	8.37777	0.12095	7.40103	2.27579	0.52971	4.54755	4.22295	4.14791	8.07023	2.08346	8.94498	5.43404	5.96018	17.3868	5.74484	4.96555
Eubacterium siraeum	0.08587	2.13884	0.21899	2.13198	0	0.11509	0.04456	0.00524	0.35586	0.01413	0.00519	0	0	0.10572	0.00152	0.05307	0.87127	2.72611	6.26096	0.0221	1.44875	0	0	1.63912	0.760182
Eubacterium sp 3 1 31	0	0	0	0	0	0	0.00121	0	0	0	0	0	0	0	0	0	0	0	0	0	0	0	0	0	5.04167e-05
Eubacterium ventriosum	0.02983	0	0.00861	0.13489	0	0.00016	0	0.22688	0.01126	0.02231	0	0.28802	0.05199	0.04925	0.01753	0.03722	0.0242	0.00938	0.12172	0.11872	0.3068	0.01926	0.08603	0	0.0651692
Facklamia languida	0	0	0	0	0	0	0	0	0	0	0	0	0	0	0	0.00478	0	0	0	0	0	0	0	0	0.000199167
Faecalibacterium prausnitzii	8.65571	3.39225	29.3287	10.4866	26.353	2.79851	6.12711	10.3598	20.7282	12.1365	21.3522	34.8257	21.0974	40.8176	9.87268	36.6662	16.6003	14.6754	21.1145	17.8115	16.867	19.582	12.9081	14.7933	17.8896
Finegoldia magna	0	0	0	0	0	0	0	0	0	0	0	0	0	0	0	0.03517	0	0	0	0	0	0	0.00417	0	0.00163917
Flavonifractor plautii	0	0	0.02437	0	0.03018	0.03787	0	0	0.01176	0.01083	0.0357	0.10599	0	0.00233	0.00155	0.00368	0.02581	0.00262	0.07172	0.00159	0	0.00069	0.00269	0.02912	0.0166042
Gardnerella vaginalis	0	0	0	0	0.01808	0	0	0	0	0	0	0	0	0	0	0	0	0	0	0	0	0	0	0	0.000753333
Gemella sanguinis	0	0	0	0	0	0.00038	0	0	0	0	0	0	0	0	0	0	0	0	0	0	0	0	0	0	1.58333e-05
Gordonibacter pamelaeae	0.00119	0.01022	0	0.00439	0	0.18671	0.14821	0.00485	0.15037	0.216	0.16928	0	0	0.00996	0.30518	0.40116	0	0.25782	0.05126	0	0.22079	0	0.00315	0	0.0891892
Granulicatella adiacens	0	0.00591	0	0	0	0.00543	0	0	0	0	0	0	0	0	0	0	0	0	0	0	0	0	0	0	0.0004725
Granulicatella unclassified	0	0.0125	0	0.00252	0	0.00859	0	0.00111	0.00103	0	0.00128	0.00666	0	0	0	0.00399	0	0	0.00108	0	0	0	0	0	0.001615
Haemophilus parainfluenzae	0.18129	0.03779	0.01967	1.77445	0.0364	0.56065	0.00279	0.05221	0.0092	0	0.00098	0.00078	0.17135	0.00493	0.00452	0.01496	0.19719	0.0016	0.00591	0	0.00062	0.00263	0.27155	0.01192	0.140141
Haemophilus pittmaniae	0	0	0	0.09899	0	0	0	0	0	0	0	0	0	0	0	0	0	0	0	0	0	0	0	0	0.00412458
Halomonas unclassified	0	0	0	0	0	0	0	0	0	0	0	0	0	0.00995	0	0	0	0	0	0	0	0	0	0	0.000414583
Holdemania filiformis	0.0013	0	0.00418	0.01627	0	0.06608	0.01738	0.02098	0.03139	0.01585	0	0	0.05695	0.00944	0	0.00578	0	0.02374	0.03143	0	0.02088	0.00976	0.02667	0	0.01492
Holdemania unclassified	0.00745	0.02633	0	0.01135	0	0	0.00409	0.00024	0.0247	0	0.03476	0	0	0.05477	0	0.01138	0.01032	0	0	0.00292	0.00283	0.01036	0	0.00233	0.00849292
Klebsiella oxytoca	0.08716	0	0	0	0	0.04186	0	0	0	0	0	0	0	0	0	0	0.0163	0.10589	0	0	0	0	0	0	0.0104671
Klebsiella pneumoniae	0	0.02176	0	0	0	0	0	0	0	0	0	0	0	0	0	0	0	0	0	0	0	0	0	0	0.000906667
Klebsiella unclassified	0.12802	0.03083	0	0.00208	0	0.03083	0	0	0	0	0	0	0	0	0	0	0.02088	0.09575	0	0	0	0	0	0	0.0128496
Lachnospiraceae bacterium 1 1 57FAA	0	0.04139	0	0	0	0.03329	0.03296	0	0.01682	0.47018	0	0	0	0.20592	0.00233	0	0.01146	2.51759	0	0	0	0.04248	0.90466	0.00372	0.17845
Lachnospiraceae bacterium 1 4 56FAA	0	0	0	0	0.11707	0.02749	0	0	0.02615	0.00065	0	0	0	0	0	0	0	0	0.13024	0.00305	0	0.00484	0.0161	0	0.0135663
Lachnospiraceae bacterium 2 1 58FAA	0	0	0	0	0	0	0.00118	0.00382	0.00031	0	0	0.13443	0.02961	0.04439	0	0	0.05398	0.05884	0	0	0	0	0	0.00233	0.0137038
Lachnospiraceae bacterium 3 1 46FAA	0	0.16142	0.06335	0.12632	0	0	0.00542	0.11868	0.00435	0	0	0.00961	0.04036	0.05726	0.07923	0.00122	0.03793	0.0617	0.0039	0.57018	0.08536	0.06011	0.00442	0.07804	0.0653692
Lachnospiraceae bacterium 3 1 57FAA CT1	0	0.01525	0	0	0	0.00486	0.00581	0	0	0	0	0	0	0	0	0	0	0.00859	0	0.00289	0	0	0	0	0.00155833
Lachnospiraceae bacterium 5 1 57FAA	0	0	0	0	0	0.00366	0	0	0	0	0.01242	0	0	0	0	0	0	0	0	0	0	0	0	0	0.00067
Lachnospiraceae bacterium 5 1 63FAA	0.01854	0.01562	0.01469	0.03088	0.08019	0.16702	0.00346	0.00689	0.17666	0.07244	0.0274	0.15358	0.01481	0.01078	0.04331	0.08763	0.02473	0.00399	0.04421	0.01091	0.01957	0.06888	0.25086	0.00297	0.0562508
Lachnospiraceae bacterium 7 1 58FAA	0	0.00364	0.05808	0.01904	0	0.01176	0.00651	0.00081	0.02283	0.00465	0.00747	0	0.14489	0.04825	0.02052	0.01071	0.05538	0.14395	0.08523	0.01998	0.01745	0.10773	0.0033	0.00828	0.0333525
Lachnospiraceae bacterium 8 1 57FAA	0.04146	0	0.05192	0.08788	0	0	0	0	0.11047	0	0.1204	0.28563	0.01727	0	0.06162	0.24859	0.12265	0	0.15747	0	0.05069	0	0	0.02172	0.0574071
Lactobacillus acidophilus	0	0	0	0	0	0	0	0	0.04724	0	0	0	0	0	0	0	0	0	0	0	0	0	0	0	0.00196833
Lactobacillus casei	0	0.08918	0	0	0	0	0	0	0.23111	0	0	0	0	0	0	0	0.13192	0	0	0	0	0	0	0	0.0188421
Lactobacillus delbrueckii	0	0	0.02157	0	0	0	0	0.00283	0	0	0	0	0	0	0	0	0	0	0	0	0	0	0	0	0.00101667
Lactobacillus fermentum	0	0	0	0	0	0	0	0	0	0	0	0	0	0	0	0.01019	0	0	0	0	0	0	0	0	0.000424583
Lactobacillus mucosae	0.13606	0	0	0	0	0	0	0	0	0	0	0	0	0	0	0	0	0	0	0	0	0	0	0	0.00566917
Lactobacillus rhamnosus	0	0	0	0	0	0	0	0	0	0	0	0.01163	0	0	0	0	0	0	0	0	0	0	0	0	0.000484583
Lactobacillus ruminis	0	0.13846	0.01162	0	0	0	0.00034	2.0662	0	0	0	0	0.08886	0	1.74543	0.01533	0	0.08798	0	0	0	0	0	8.86442	0.542443
Lactobacillus sakei	0	0	0	0	0	0	0	0	0	0	0	0	0	0	0	0	0	0	0.02676	0	0	0	0	0	0.001115
Lactobacillus salivarius	0.00178	0	0	0	0	0.01677	0	0	0	0	0	0	0	0	0	0	0	0	0	0	0	0	0	0	0.000772917
Lactococcus garvieae	0	0	0	0	0	0	0	0	0	0	0	0	0	0	0	0	0.00717	0	0	0	0	0	0	0	0.00029875
Lactococcus lactis	0	0.02177	0	0	0	0	0	0	0.00997	0	0	0.00104	0	0	0	0.00801	0.00971	0	0	0	0	0	0.00198	0	0.00218667
Lactococcus raffinolactis	0	0	0	0	0	0	0	0	0	0	0	0	0	0	0	0	0.00032	0	0	0	0	0	0	0	1.33333e-05
Leuconostoc lactis	0.10495	0	0	0	0	0	0	0	0	0	0	0	0	0	0	0	0	0	0	0	0	0	0	0.00352	0.00451958
Leuconostoc mesenteroides	0	0	0	0	0	0	0	0	0.0029	0	0	0	0	0	0	0	0.01112	0.00226	0	0	0	0.00178	0	0	0.0007525
Leuconostoc pseudomesenteroides	0	0	0	0	0	0	0	0	0	0	0	0	0	0	0	0	0	0.00536	0	0	0	0	0	0	0.000223333
Leuconostoc unclassified	0	0	0	0	0	0	0.00218	0.00595	0	0	0	0	0	0	0	0	0	0.00163	0	0	0	0.00086	0	0	0.0004425
Megamonas funiformis	0	0	0	0	0	0	0	0	0	0	0	0	0	0	0	0	0	0	0	0	0	0	0.13121	0	0.00546708
Megamonas hypermegale	0	0	0	0	0	0	0	0	0	0	0	0	0	0	0	0	1.03047	0	0	0	0	0	0.06498	0	0.0456437
Megamonas unclassified	0.00045	0	0	0	0	0	0.00172	0	0	0	0	0	0	0	0	0	1.71453	0	0	0	0	0	2.92438	0	0.193378
Megasphaera elsdenii	0	0.00754	0.01428	0	0	0	0	0	0	0	0.00296	0	0	0	0	0	0	0	0	0.02657	0	0	0	0.15498	0.00859708
Megasphaera unclassified	0.00776	2.6076	0.21555	0	0	0.0187	0	0	0	0	0.98498	0	0	0	0	0	0	0	0	1.22309	0	0	0	4.74435	0.408418
Micrococcus luteus	0	0.00093	0.00184	0	0.00407	0	0	0	0.01894	0.00071	0	0	0	0	0	0.09072	0	0	0	0	0.01156	0	0.03083	0	0.00665
Mitsuokella multacida	0	0	0.67488	0	0	0	0	0	0	0	1.19451	0	0	0	0	0	0.02203	0	0	0.29831	0	0	0.86411	4.0969	0.297947
Mitsuokella unclassified	0	0	1.07435	0	0	0	0	0.00553	0	0	0	0	0	0	0	0	0.02165	0	0	0.67309	0	0	0	2.08954	0.161007
Neisseria unclassified	0.00077	0	0	0	0	0	0	0	0	0	0	0	0	0	0	0	0	0	0	0	0	0	0	0	3.20833e-05
Odoribacter splanchnicus	0	0.8253	0	0.77165	0.05979	0	0.2028	0.24378	0	0.13001	0.4547	0	0	0.20292	0.16422	0.08678	0.66093	0.38482	1.26683	0.24247	0.30201	0.0663	0.07935	0.12555	0.261259
Olsenella uli	0	0	0	0.00235	0.01068	0	0	0	0	0	0	0	0	0	0	0	0	0	0	0	0	0	0	0	0.000542917
Olsenella unclassified	0.00145	0.02187	0.40466	0.00193	0	0	0	0.01286	0	0.00029	0.05272	0	0.02943	0.01219	0	0	0.00262	0	0	0.02573	0	0	0	0.04094	0.0252787
Oscillibacter sp KLE 1745	0	0	0	0	0	0	0	0	0	0	0	0	0	0.17378	0	0	0	0	0	0	0	0	0	0	0.00724083
Oscillibacter unclassified	0.01068	0.0398	0.2949	0.19919	0	0.39164	0.27193	0.13015	0.30355	1.09268	0.6562	0.00729	0.23532	0.43709	0.42651	0.61697	1.54738	1.02266	0.59779	0.43578	1.07599	0.21666	0.18543	0.92702	0.463442
Oxalobacter formigenes	0	0.01298	0	0.0059	0	0.00263	0.00683	0.0031	0	0	0	0	0.0708	0.01507	0	0.00238	0	0.00625	0	0.00067	0	0	0	0	0.00527542
Parabacteroides distasonis	0.2219	0.3457	0.01426	0.02083	0	0.65408	0	0.08535	0	0.32384	0.03295	0.57794	0	0.01286	0.02487	0.01021	0.39915	0.41528	0	0.09732	0.20664	0.70049	0.01251	0	0.173174
Parabacteroides goldsteinii	0.00301	0.09392	0	0	0	0	0	0	0	0	0	0	0	0	0	0	0	0	0	0.00796	0	0.03538	0	0	0.00584458
Parabacteroides johnsonii	0	0	0	0.16075	0	0	0	0	0	0	0	0	0	0.0021	0	0.00038	0	0	0	0.04203	0	0.00745	0	0.00069	0.00889167
Parabacteroides merdae	0.632	0.91995	0.01689	0.49997	0	3.26295	1.00512	0.19729	0	0.70845	0.84295	0	0	1.73423	0.79688	0.1855	0.2045	1.86818	2.64933	0.4009	0.42424	0.1597	0.38265	0.25633	0.7145
Parabacteroides unclassified	0	0	0	0	0.07529	2.2799	0	0.16038	1.61233	0	0	0.68454	1.31102	0	0	0	0	0	0	0.10282	0	0	0	0	0.259428
Paraprevotella clara	0.0379	0.02171	0	0	0.23419	0.21311	0	0	0	0	0.13041	0	0	0.01003	0	0	0	0.10191	0	0.0645	0	0.259	0	0	0.0446983
Paraprevotella unclassified	0.22326	0.08151	0.02506	0.00092	1.04788	1.52836	0	0	0	0	1.1809	0	0	0.09306	0	0.00479	0	0.65096	0	0.24368	0.00314	0.78523	0	0	0.244531
Paraprevotella xylaniphila	0	0.00395	0.02319	0	0.01386	0.02462	0	0	0	0	0.00274	0	0	0	0	0	0	0.01197	0	0.00103	0	0.02739	0	0	0.00453125
Parasutterella excrementihominis	0	0.01085	0	0	0.00416	0	0	0.04284	0	0.00942	0.02484	0	0.04543	0.00204	0	0.00577	0	0.02229	0	0.00566	0.03859	0.02034	0.01184	0	0.0101696
Peptoniphilus rhinitidis	0	0	0	0	0	0	0	0	0	0	0	0	0	0	0	0.00076	0	0	0	0	0	0	0	0	3.16667e-05
Clostridium bartlettii	0.01008	0	0	0.00661	0	0	0	0	0	0	0	0.03084	0	0.00438	0	0.00572	0.06374	0	0	0.00022	0	0	0.0158	0	0.00572458
Peptostreptococcaceae noname unclassified	0.01263	0	0.02275	0.01965	0	0.01393	0	0.03786	0.01009	0	0.02777	0.00998	0.01892	0.01285	0	0	0	0.0065	0.0115	0	0	0	0	0	0.00851792
Phascolarctobacterium succinatutens	0.14587	0	0.13098	0	0.00072	0.00444	0	0	0	0	0	0	6.25348	6.69147	0	0.33532	0	0	0	0	0.0043	1.4147	0	0.57806	0.648306
Porphyromonas asaccharolytica	0	0	0	0	0	0	0	0	0	0	0	0	0.00044	0	0	0	0	0	0.00238	0	0	0	0	0	0.0001175
Porphyromonas somerae	0	0	0	0	0	0.00622	0	0	0	0	0	0	0.00094	0	0	0	0	0	0	0	0	0	0	0	0.000298333
Prevotella bivia	0	0	0	0	0	0.00265	0	0	0	0	0	0	0	0	0	0	0	0	0	0	0	0	0	0	0.000110417
Prevotella copri	27.81	2.99337	2.61739	0.0252	0.02192	0.01882	0.07058	9.22321	0.04986	0.00413	0.02697	0.00498	8.26184	0.21339	0.00313	0.07922	26.0596	0.01611	13.81	0.00741	0.01621	0.00827	0.01058	4.03356	3.97441
Prevotella disiens	0	0	0	0	0	0	0	0	0	0	0	0	0	0	0	0	0	0	0.00283	0	0	0	0	0	0.000117917
Prevotella stercorea	0.00219	0.00078	1.09066	0.02734	0	2.75736	0.04083	0	0	0	0	0.00644	0	0.00292	0	0.0086	2.09166	0	0	6.10072	0.01154	0.00642	0	0.09712	0.510191
Propionibacterium acnes	0.00946	0.00908	0.0355	0.01227	0.06635	0.00517	0.00435	0.01274	0.01112	0.0182	0.0101	0.03166	0.01831	0.02126	0.01853	0.81688	0.00278	0.01303	0.00539	0.00694	0.03418	0.01241	0.12181	0.02447	0.0550829
Propionibacterium freudenreichii	0	0	0	0.00547	0	0	0	0	0	0	0	0	0	0	0	0	0	0	0	0	0	0	0	0	0.000227917
Propionibacterium granulosum	0	0	0	0	0.00284	0	0	0	0	0	0	0.00422	0	0	0	0.04857	0	0	0	0	0.00263	0	0.00719	0	0.00272708
Propionibacterium propionicum	0	0	0	0.00195	0	0	0	0	0	0	0	0	0	0	0	0	0	0	0	0	0	0	0	0	8.125e-05
Pseudoflavonifractor capillosus	0	0	0	0	0	0.01103	0.04252	0.00059	0.04594	0	0	0	0	0.00985	0.00753	0.05081	0.00484	0.00018	0	0.01448	0	0	0	0.05933	0.0102958
Pyramidobacter piscolens	0	0	0	0	0.00226	0	0	0	0	0	0	0	0	0	0	0	0	0	0	0	0	0	0	0	9.41667e-05
Raoultella ornithinolytica	0.00587	0	0	0	0	0	0	0	0	0	0	0	0	0	0	0	0	0	0	0	0	0	0	0	0.000244583
Riemerella unclassified	0	0	0	0	0	0	0	0	0	0	0	0	0	0	0	0.00368	0	0	0	0	0	0	0	0	0.000153333
Roseburia hominis	0.11676	0.0471	0.00446	1.42568	0.9481	0.19828	0	0.15559	0.07341	0	0.1512	0.16791	3.26885	0.19241	0.05286	0.51542	0.16397	0.26417	0.46453	0.0703	0.23961	0.01669	1.57757	0.27919	0.433086
Roseburia intestinalis	0	0.00861	0.72515	0.21633	0	7.15465	0	0.39462	0.43186	0.34442	0	3.91822	0.07612	1.85383	0.18796	0.03423	0.02451	0.76912	0.00121	1.81221	0.02996	9.34908	1.40276	0.71974	1.22727
Roseburia inulinivorans	0.08481	0.04416	0.27043	3.5031	0	2.0448	0.00032	0.58458	0.59375	0.11282	0.23263	0.52589	0.07348	0.56908	0.0055	0.03394	0.12796	1.22319	0.03161	0.12082	0.02348	1.34233	0.07235	0.11422	0.488969
Roseburia unclassified	0	0	0	0	0	0	0.00299	0	0.7026	0	0	0	0	0	0	0	0	0	0	0	0	0	0	0	0.0293996
Rothia dentocariosa	0.00142	0.0149	0	0.00391	0	0.02943	0	0	0	0	0.00107	0	0	0	0	0.01259	0	0	0	0	0	0	0.00276	0	0.00275333
Rothia mucilaginosa	0.00813	0.17826	0.01004	0.05621	0	0.03311	0.00092	0	0	0	0.01463	0.00184	0.00082	0	0.0008	0.05084	0	0	0	0	0	0	0.00358	0	0.0149658
Rothia unclassified	0	0	0	0	0	0	0	0	0	0	0	0.00256	0.00391	0	0	0	0	0	0	0	0	0	0	0	0.000269583
Ruminococcaceae bacterium D16	0	0	0	0	0	0.00666	0	0	0.00043	0	0	0	0.0004	0.1058	0	0.00694	0	0	0	0.01125	0.00069	0.00095	0.00138	0.00033	0.00561792
Ruminococcus albus	0.00031	0	0	0	0	0	0	0	0	0.00242	0.00013	0	0.01169	0	0	0	0.00589	0	0	0	0	0	0.00198	0	0.000934167
Ruminococcus bromii	0.00213	0.0229	0.01223	7.11511	0.01789	0.06604	12.3576	15.2329	0.0061	9.13416	0.00525	0.04054	10.0544	5.80398	2.88909	4.69627	0.01608	2.1498	0.0048	16.1307	3.87561	19.5358	3.76591	8.18884	5.04684
Ruminococcus callidus	0.11079	0.01341	0.13685	0	0	0.20937	0	0.22537	0.00096	0.10813	0	0	1.70954	1.79802	0.26925	0.02689	4.85625	0.15532	0	0.01239	0	0	0.12188	0.00145	0.406495
Ruminococcus flavefaciens	0	0	0	0	0	0	0	0	0	0	0	0	0.00057	0	0	0	0	0	0	0	0	0	0	0	2.375e-05
Ruminococcus lactaris	0.13872	0.49678	0	0.1395	0	2.38901	0.00013	0.25179	0.9589	0.00047	0.87677	3.85631	0.04176	1.3054	0.07763	0.50629	0.00196	0.65552	0.05921	0.35176	0	0.30988	1.13398	0	0.564657
Ruminococcus sp 5 1 39BFAA	0.47582	0.32555	0.62532	2.12531	1.5757	0	0	1.0493	1.48128	1.10643	1.51002	3.69527	1.04153	0.4925	0.21411	0.63371	1.53226	0.46928	2.46595	0.7438	0.50433	0	1.5784	0.59789	1.01016
Scardovia wiggsiae	0	0.00198	0	0	0	0	0	0	0	0	0	0	0	0	0	0.00026	0	0	0.0002	0	0	0	0	0	0.000101667
Slackia piriformis	0	0	0	0	0	0.07015	0	0	0	0	0	0	0	0	0	0.18726	0	0	0	0	0	0	0	0	0.0107254
Slackia unclassified	0	0	0	0	0.00084	0	0	0	0	0	0	0	0	0	0	0	0	0	0	0	0	0	0	0	3.5e-05
Solobacterium moorei	0	0.0014	0	0	0	0	0	0	0	0	0	0	0	0	0	0	0	0	0	0	0	0	0	0	5.83333e-05
Sphingobacterium unclassified	0	0	0	0	0	0	0	0	0	0	0	0	0	0	0	0.007	0	0	0	0	0	0	0	0	0.000291667
Staphylococcus aureus	0	0.00235	0	0	0.00184	0	0	0	0	0	0	0	0	0	0	0.00571	0	0	0	0	0	0	0	0	0.0004125
Staphylococcus caprae capitis	0	0	0	0	0	0	0	0	0	0	0	0	0	0	0	0.06573	0	0	0	0	0	0	0.02041	0	0.00358917
Staphylococcus epidermidis	0	0	0.0042	0	0.00216	0	0	0	0	0.00075	0	0	0	0	0	0.26315	0	0	0	0	0.00224	0	0.03965	0	0.0130063
Stenotrophomonas maltophilia	0	0	0	0	0	0	0	0	0	0	0	0	0	0	0	0	0	0	0	0	0	0	0	0.01681	0.000700417
Streptococcus agalactiae	0	0.04	0	0	0	0	0	0	0	0	0	0	0	0	0	0	0	0	0	0	0	0	0	0	0.00166667
Streptococcus anginosus	0.00462	0.00701	0	1.49054	0.00411	0.07849	0	0	0	0	0	0	0.36943	0	0	0.00648	0	0	0	0	0	0	0	0	0.081695
Streptococcus australis	0.03265	0.06581	0	0.04074	0.01863	0.07326	0	0.01275	0.01394	0	0	0.00654	0	0.01039	0.00732	0.00231	0.01019	0	0.01414	0.00025	0	0.0022	0.05386	0	0.0152075
Streptococcus constellatus	0	0	0	0.00388	0	0	0	0	0	0	0	0	0	0	0	0	0	0	0	0	0	0	0	0	0.000161667
Streptococcus cristatus	0	0	0	0.05787	0	0	0	0	0	0	0	0	0	0	0	0	0	0	0	0	0	0	0	0	0.00241125
Streptococcus gordonii	0.03871	0	0	0.07462	0	0.0157	0	0	0	0	0	0	0	0	0	0.00442	0	0	0.00402	0	0	0	0	0	0.00572792
Streptococcus infantis	0.00042	0.03806	0	0.0689	0	0.05656	0	0	0	0	0	0	0.01444	0	0	0.01248	0	0	0.00065	0	0	0	0	0	0.00797958
Streptococcus mitis oralis pneumoniae	0.00049	0.00457	0	0.00863	0	0.01839	0	0	0	0	0.0015	0.00065	0.00124	0	0	0.0053	0	0	0	0	0	0	0.00229	0	0.00179417
Streptococcus mutans	0.01139	0.00048	0	0.02839	0	0	0	0	0	0	0	0	0	0	0	0	0	0	0.00032	0	0	0	0	0	0.00169083
Streptococcus oligofermentans	0	0	0	0.01476	0	0	0	0	0	0	0	0	0	0	0	0	0	0	0	0	0	0	0	0	0.000615
Streptococcus parasanguinis	0.59277	0.48012	0.00224	4.15667	0.03456	1.85149	0.00118	0.02958	0.16617	0.00468	0.08751	0.07148	0.12377	0.03999	0.01419	0.36868	0.00921	0.0146	0.35038	0.00471	0	0.01019	0.10684	0.00912	0.355422
Streptococcus peroris	0	0	0	0.00356	0	0	0	0	0	0	0	0	0	0	0	0	0	0	0	0	0	0	0	0	0.000148333
Streptococcus salivarius	0.75038	0.19959	0.01933	5.26361	0.0338	2.06232	0.00649	0.04554	0.19359	0.01144	0.15727	0.03945	0.09685	0.03166	0.22342	0.84236	0.00873	0.00264	0.53934	0.03216	0.00022	0.00671	0.67441	0.00566	0.468624
Streptococcus sanguinis	0.01884	0	0	0.05738	0.00054	0.01241	0	0	0	0	0	0	0	0.00038	0	0.0014	0	0	0.01592	0	0	0	0.06485	0	0.007155
Streptococcus thermophilus	0.06046	0.03315	0.13222	0	0	0	0	0.06988	0	0	0	0.0676	0	0.03298	0.08518	0.00909	0.14318	0.01661	0	0.03596	0	0	0.04072	0	0.0302929
Streptococcus tigurinus	0	0	0	0.00524	0	0	0	0	0	0	0	0	0	0	0	0	0	0	0	0	0	0	0	0	0.000218333
Streptococcus vestibularis	0.07913	0.03948	0.00897	0	0	0.0651	0	0	0	0	0	0	0.0074	0	0.00386	0.02402	0	0.00345	0	0	0	0	0	0	0.00964208
Subdoligranulum sp 4 3 54A2FAA	0	0	0	0	0	0	0.17132	0	0	0	0	0	0	0	0	0	0	0	0.14953	0	0	0	0	0	0.0133688
Subdoligranulum unclassified	1.22364	3.27166	1.7528	6.26791	2.40933	8.22368	1.23563	4.99002	11.5685	4.25183	1.30303	1.30044	9.03738	5.7921	2.85196	2.49689	3.6088	3.86882	0.36158	8.07579	7.74135	5.11151	2.75097	3.00081	4.27068
Subdoligranulum variabile	0	0	0.00126	0.00137	0.00081	0	0	0.00029	0.00215	0.00619	0	0	0.00026	0.00023	0.0031	0.00119	0	0.00217	0	0.00027	0.00179	0.00048	0	0.00211	0.00098625
Succinatimonas hippei	0	0	0	0	0	0	0	0	0	0	0	0	0	0	0	0	0	0	0	0.00988	0	0	0	0	0.000411667
Sutterella wadsworthensis	3.7825	0.01566	0.10549	2.46086	12.1743	0.0071	0.32182	1.64025	1.06051	0	0	4.54969	2.02289	0.01025	0.68093	0.01034	1.13627	0.37769	2.43306	0.77569	0.02704	3.81346	1.89286	0.27181	1.64877
Turicibacter unclassified	0	0	0	0.00147	0	0	0	0	0	0.00247	0	0	0	0	0	0	0	0	0	0	0	0	0	0	0.000164167
Veillonella atypica	0.00856	0	0	0.00324	0	0.04193	0	0.00101	0	0	0	0.00605	0.01397	0	0	0	0	0	0	0	0	0	0.01519	0	0.00374792
Veillonella dispar	0.00161	0	0	0.13943	0	0.01151	0	0.00067	0	0	0	0	0.03863	0	0.00012	0	0	0	0	0	0	0	0	0	0.00799875
Veillonella parvula	0.03661	0	0	0.08564	0.00084	0.05099	0	0.01457	0.00065	0	0	0.0075	0.0127	0.00439	0	0.00522	0.00695	0.00427	0.01302	0	0	0	0.00955	0	0.0105375
Veillonella unclassified	0.05561	0.0009	0.00744	0.30427	0.00017	0.11429	0.00238	0.03786	0.01217	0	0.00661	0.02269	0.34533	0.01316	0.00592	0.00833	0.04435	0.01199	0.02099	0	0	0	0.0228	0	0.0432192
Weissella cibaria	0	0	0	0.09916	0	0	0	0	0	0	0	0	0	0	0	0	0.00736	0	0	0	0	0	0	0	0.00443833
Weissella confusa	0	0	0	1.39711	0	0	0	0	0	0	0.20384	0	0	0	0	0	0.00393	0	0	0	0	0	0	0	0.06687
Weissella unclassified	0	0	0	0	0	0	0	0	0	0	0.05251	0	0	0	0	0	0.02877	0	0	0	0	0	0	0	0.00338667

## Sheet: Table S5
Table S5. Differential species and functional profiles identified by Wilcoxon rank sum test between cases and controls
Table S5a Species significantly different between HIV-1-ART cases and HIV-1 negative controls groups
Species	p value	average case (%)	average control (%)	median case (%)	median control (%)
Dorea formicigenerans	0.004827	0.533125	0.283653	0.52205	0.21855				Higher in case
Oscillibacter unclassified	0.01071	0.279487	0.680844	0.23532	0.59779				Higher in control
Actinomyces odontolyticus	0.01542	0.0345392	0.01614	0.02504	0.00406
Coprobacter fastidiosus	0.0173	0.000588462	0.0641109	0	0.00217
Peptostreptococcaceae noname unclassified	0.01864	0.0133523	0.00280455	0.01263	0
Bacteroidales bacterium ph8	0.01973	0.214358	0.61293	0	0.49225
Ruminococcaceae bacterium D16	0.03279	0.000576154	0.0115764	0	0.00069
Rothia mucilaginosa	0.04104	0.0233815	0.00502	0.00184	0
Lachnospiraceae bacterium 7 1 58FAA	0.0424	0.0215138	0.0473436	0.00651	0.02052
Parabacteroides unclassified	0.04343	0.471035	0.00934727	0	0
Erysipelotrichaceae bacterium 21 3	0.0485	0.00333846	0.000329091	0.00076	0
Table S5b MetaCyc pathways different betwenn HIV-1-ART cases and HIV-1 negative controls
MetaCyc pathway	p value	average case (%)	average control (%)	median case (%)	median control (%)
P124-PWY: Bifidobacterium shunt	0.00154	0.0015839	0.000438559	0.0013	0.0003				Higher in case
Table S5c KOs different betwenn HIV-1-ART cases and HIV-1 negative controls groups
KEGG Orthology	p value	average case (%)	average control (%)	median case (%)	median control (%)
K00558:DNA(cytosine-5)-methyltransferase 1[EC:2.1.1.37]	0.02565	0.0137239	0.0202873	0.012	0.0184				Higher in case
K01621:xylulose-5-phosphate/fructose-6-phosphate phosphoketolase[EC:4.1.2.9 4.1.2.22]	0.03012	0.000315953	0.000189762	0.0003	0.0002				Higher in control
K01629:rhamnulose-1-phosphate aldolase[EC:4.1.2.19]	0.0352	0.00263272	0.00404147	0.0023	0.0041
K00275:pyridoxamine 5'-phosphate oxidase[EC:1.4.3.5]	0.04095	0.000725679	0.000290027	0.0005	0.0002
K00796:dihydropteroate synthase[EC:2.5.1.15]	0.04095	0.00495129	0.00326932	0.0046	0.0025

## Sheet: Table S6
Table S6. Differential species and functional profiles identified by Wilcoxon rank sum test between higher and lower CD4+ T cell counts groups in HIV-1-ART cases
Table S6a Species significantly different between higher CD4+ T cell count (HC) and lower CD4+ T cell count (LC) groups in HIV-1-ART cases
Species	p value	average HC (%)	average LC (%)	median HC (%)	median LC (%)
Ruminococcus lactaris	0.01826	0.151233	1.34858	0.00047	0.72784				Higher in HC group
Atopobium parvulum	0.03603	0.000304286	0.00306667	0	0.00058				Higher in LC group
Alistipes putredinis	0.03805	3.8213	0.549153	2.96228	0.0183
Streptococcus australis	0.04727	0.00848143	0.0341583	0	0.023295
Table S6b MetaCyc pathways different between higher CD4+ T cell count (HC) and lower CD4+ T cell count (LC) groups
MetaCyc pathway	p value	average HC (%)	average LC (%)	median HC (%)	median LC (%)
PANTO-PWY: phosphopantothenate biosynthesis I	0.001166	0.0338907	0.0464263	0.0319	0.0439				Higher in LC group
PWY-6700: queuosine biosynthesis	0.008159	0.0255046	0.044045	0.0223	0.0415
PWY-7003: glycerol degradation to butanol	0.008159	0.00107	0.0028	0.0008	0.0027
PWY-5705: allantoin degradation to glyoxylate III	0.01039	2.69e-06	0.000175	0	0.0001
ANAEROFRUCAT-PWY: homolactic fermentation	0.02214	0.0118841	0.0211444	0.0124	0.0223
COLANSYN-PWY: colanic acid building blocks biosynthesis	0.02214	0.00174	0.00478	0.002	0.0033
FAO-PWY: fatty acid &beta;-oxidation I	0.02214	0.000815	0.00197	0.0007	0.0021
GLYCOLYSIS-E-D: superpathway of glycolysis and Entner-Doudoroff	0.02214	0.00166	0.00423	0.001	0.0032
GLYCOLYSIS: glycolysis I (from glucose 6-phosphate)	0.02214	0.00558	0.0144488	0.0054	0.015
PWY-5484: glycolysis II (from fructose 6-phosphate)	0.02214	0.0053	0.0136044	0.0052	0.0141
PWY-7323: superpathway of GDP-mannose-derived O-antigen building blocks biosynthesis	0.02214	0.00115	0.00353	0.0014	0.0022
GLYCOGENSYNTH-PWY: glycogen biosynthesis I (from ADP-D-Glucose)	0.03497	0.0101171	0.0174795	0.0086	0.0164
HEXITOLDEGSUPER-PWY: superpathway of hexitol degradation (bacteria)	0.03497	0.00267	0.00513	0.002	0.0046
P461-PWY: hexitol fermentation to lactate, formate, ethanol and acetate	0.03497	0.0015	0.00303	0.0013	0.003
PWY-5136: fatty acid &beta;-oxidation II (peroxisome)	0.03497	0.000691	0.0016	0.0006	0.0016
PWY-5189: tetrapyrrole biosynthesis II (from glycine)	0.03497	0.00155	0.00363	0.0018	0.0029
PWY-5973: cis-vaccenate biosynthesis	0.03497	0.0199883	0.03121	0.0207	0.0307
PWY-6588: pyruvate fermentation to acetone	0.03497	0.00143	0.00261	0.0014	0.0026
PWY-7663: gondoate biosynthesis (anaerobic)	0.03497	0.0169462	0.0273431	0.0175	0.0272
PWY66-400: glycolysis VI (metazoan)	0.03497	0.00256	0.00587	0.0009	0.0043
PWY-5384: sucrose degradation IV (sucrose phosphorylase)	0.03805	0.000259	0.00158	0.0003	0.0007
PWY-5692: allantoin degradation to glyoxylate II	0.04175	2.26e-06	0.000166	0	0.0001
URDEGR-PWY: superpathway of allantoin degradation in plants	0.04175	2.26e-06	0.000166	0	0.0001
Table S6c KEGG pathways different between high CD4+ T cell count (HC) and low CD4+ T cell count (LC) groups
KEGG pathway	p value	average HC (100%)	average LC (100%)	median HC (100%)	median LC (100%)
ko00361: Chlorocyclohexane and chlorobenzene degradation	0.0266	0.000169243	0.000820326	0.0002	0.0006				Higher in LC group
Table S6d KOs different between higher CD4+ T cell count (HC) and lower CD4+ T cell count (LC) groups
KEGG Orthology	p value	average HC (100%)	average LC (100%)	median HC (100%)	median LC (100%)
K01058: phospholipase A1 [EC:3.1.1.32 3.1.1.4]	0.002331	4.21273e-05	0.000281061	0	0.0002				Higher in HC group
K08321: putative autoinducer-2 (AI-2) aldolase	0.002331	2.94759e-05	0.000239165	0	0.0003				Higher in LC group
K08485: phosphocarrier protein NPr	0.003388	2.35866e-06	0.000133079	0	0.0001
K09702: hypothetical protein	0.004662	0.000328027	0.0029645	0.0003	0.0021
K09789: pimeloyl-[acyl-carrier protein] methyl ester esterase [EC:3.1.1.85]	0.004662	0.000131115	0.000427599	0.0001	0.0004
K02626: arginine decarboxylase [EC:4.1.1.19]	0.008133	3.50411e-05	0.000244586	0	0.0002
K01476: arginase [EC:3.5.3.1]	0.008159	5.58296e-05	0.000123054	0	0.0001
K07223: putative iron-dependent peroxidase	0.008159	4.47052e-05	0.000265715	0	0.0002
K00957: sulfate adenylyltransferase subunit 2 [EC:2.7.7.4]	0.01399	0.00251692	0.00484176	0.002	0.005
K03640: peptidoglycan-associated lipoprotein	0.01399	4.90844e-05	0.000276853	0	0.0003
K12147: acidic protein MsyB	0.01621	1.62534e-06	8.79745e-05	0	0.0001
K16937: thiosulfate dehydrogenase [quinone] large subunit [EC:1.8.5.2]	0.01826	2.78791e-05	0.000181331	0	0.0001
K00384: thioredoxin reductase (NADPH) [EC:1.8.1.9]	0.02214	0.0228679	0.0149397	0.0222	0.0145
K01133: choline-sulfatase	0.02214	0.000132781	0.000544198	0.0002	0.0004
K01144: exodeoxyribonuclease V	0.02214	5.45076e-05	0.000214635	0	0.0002
K01271: X-Pro dipeptidase	0.02214	0.000315922	0.000811899	0.0002	0.0008
K01610: phosphoenolpyruvate carboxykinase (ATP) [EC:4.1.1.49]	0.02214	0.00177175	0.00367248	0.0016	0.0032
K01816: hydroxypyruvate isomerase [EC:5.3.1.22]	0.02214	4.84506e-05	0.000235756	0	0.0002
K02065: phospholipid/cholesterol/gamma-HCH transport system ATP-binding protein	0.02214	0.000450717	0.00125017	0.0003	0.0011
K02106: short-chain fatty acids transporter	0.02214	4.02478e-05	0.000103821	0	0.0001
K02361: isochorismate synthase [EC:5.4.4.2]	0.02214	0.000194121	0.000659374	0.0002	0.0005
K03885: NADH dehydrogenase [EC:1.6.99.3]	0.02214	8.88568e-05	0.000326592	0	0.0002
K04026: ethanolamine utilization protein EutL	0.02214	9.0019e-05	0.000234844	0.0001	0.0002
K07462: single-stranded-DNA-specific exonuclease [EC:3.1.-.-]	0.02214	0.00201566	0.00307538	0.0023	0.0033
K17218: sulfide:quinone oxidoreductase [EC:1.8.5.4]	0.02214	4.08907e-05	0.000193929	0	0.0001
K08723: 5'-nucleotidase [EC:3.1.3.5]	0.02274	2.36066e-06	0.00010668	0	0.0001
K03697: ATP-dependent Clp protease ATP-binding subunit ClpE	0.0266	2.37852e-05	6.32112e-05	0	0.0001
K00381: sulfite reductase (NADPH) hemoprotein beta-component [EC:1.8.1.2]	0.02979	1.14601e-05	0.000438765	0	0.0002
K00090: gluconate 2-dehydrogenase [EC:1.1.1.215]	0.03311	4.58118e-06	0.000125224	0	0.0001
K00012: UDPglucose 6-dehydrogenase [EC:1.1.1.22]	0.03497	0.00216107	0.00375563	0.0021	0.0038
K00042: 2-hydroxy-3-oxopropionate reductase [EC:1.1.1.60]	0.03497	3.2459e-05	0.000181184	0	0.0001
K00096: glycerol-1-phosphate dehydrogenase [NAD(P)+] [EC:1.1.1.261]	0.03497	0.00118658	0.00196784	0.0012	0.002
K00674: 2,3,4,5-tetrahydropyridine-2-carboxylate N-succinyltransferase [EC:2.3.1.117]	0.03497	0.00316791	0.000890522	0.0024	0.001
K00681: gamma-glutamyltranspeptidase / glutathione hydrolase [EC:2.3.2.2 3.4.19.13]	0.03497	0.000142745	0.000476876	0.0001	0.0004
K00819: ornithine--oxo-acid transaminase [EC:2.6.1.13]	0.03497	7.44931e-05	0.000257154	0.0001	0.0002
K01012: biotin synthase [EC:2.8.1.6]	0.03497	0.00258646	0.00427142	0.0025	0.0041
K02000: glycine betaine/proline transport system ATP-binding protein [EC:3.6.3.32]	0.03497	0.000153897	0.000441001	0.0001	0.0003
K02169: malonyl-CoA O-methyltransferase [EC:2.1.1.197]	0.03497	0.000131877	0.000389071	0.0001	0.0004
K02302: uroporphyrin-III C-methyltransferase / precorrin-2 dehydrogenase / sirohydrochlorin ferrochelatase [EC:2.1.1.107 1.3.1.76 4.99.1.4]	0.03497	8.10694e-05	0.000397317	0	0.0002
K02358: elongation factor EF-Tu	0.03497	0.0107903	0.0143077	0.0104	0.0144
K03413: two-component system, chemotaxis family, response regulator CheY	0.03497	0.00103117	0.00205324	0.0013	0.0019
K03553: recombination protein RecA	0.03497	0.0150131	0.00878535	0.0152	0.0087
K05297: rubredoxin-NAD+ reductase [EC:1.18.1.1]	0.03497	0.000668112	0.00192209	0.0007	0.0021
K05520: protease I	0.03497	7.76779e-05	0.000181049	0.0001	0.0002
K05816: sn-glycerol 3-phosphate transport system ATP-binding protein [EC:3.6.3.20]	0.03497	5.22926e-05	0.000240888	0	0.0002
K10563: formamidopyrimidine-DNA glycosylase [EC:3.2.2.23 4.2.99.18]	0.03497	0.000443002	0.00127194	0.0002	0.001
K12251: N-carbamoylputrescine amidase [EC:3.5.1.53]	0.03497	0.00125144	0.00235808	0.0016	0.0028
K14652: 3,4-dihydroxy 2-butanone 4-phosphate synthase / GTP cyclohydrolase II [EC:4.1.99.12 3.5.4.25]	0.03497	0.00465324	0.00742078	0.0049	0.0082
K06149: universal stress protein A	0.03541	3.44525e-06	0.00013651	0	0.0001
K02589: nitrogen regulatory protein PII 1	0.03726	0.00010546	0.000346682	0	0.0004
K03095: SprT-like protein	0.03726	8.56831e-05	0.000166511	0	0.0002
K12141: hydrogenase-4 component F	0.03805	0.000362372	5.51665e-05	0.0004	0.0001
K00568: 2-polyprenyl-6-hydroxyphenyl methylase / 3-demethylubiquinone-9 3-methyltransferase [EC:2.1.1.222 2.1.1.64]	0.04175	1.43907e-06	9.63675e-05	0	0.0001
K06078: murein lipoprotein lipoprotein	0.04175	8.01756e-07	0.000135748	0	0.0001
K12149: DNA-damage-inducible protein I	0.04175	3.53586e-06	9.32273e-05	0	0.0001
K01638: malate synthase [EC:2.3.3.9]	0.04727	4.24526e-06	0.000166503	0	0.0001
K01821: 4-oxalocrotonate tautomerase [EC:5.3.2.6]	0.04727	0.000256675	0.000370636	0	0.0003
UNGROUPED	0.01399	51.0096	55.9197	52.3869	55.8663
K07070: NO_NAME	0.0185	0	0.000133106	0	0.0001
K06996: NO_NAME	0.03189	0.000105047	0.000449039	0.0001	0.0002
K07009: NO_NAME	0.03497	0.00239641	0.00100873	0.0022	0.0006
K07038: NO_NAME	0.03497	0.00013577	0.000382868	0.0002	0.0003
K14591: NO_NAME	0.03497	5.77121e-05	0.000135752	0	0.0001
K15727: NO_NAME	0.03497	0.000135544	0.000437968	0.0001	0.0004
K19271: NO_NAME	0.03497	0.000945969	0.00303412	0.0009	0.0031
K16509: NO_NAME	0.03805	0.000208312	0.000159736	0	0.0002
K19165: NO_NAME	0.0452	4.38728e-05	0.000320622	0	0.0004

## Sheet: Table S7
Table S7. Bacterial virulence factor genes identified in this study
VFG (Virulence Factor Gene) ID	Virulence factor gene	Function	Average case	Average control	Median case	Median control	p value
VFG013482	lsgF	glycosyltransferase	0.00119983	0	0	0	0,01647 *
VFG000616	iucB	aerobactin synthesis protein IucB	0.00317259	0	0	0	0,03669 *
VFG013286	galE	UDP-glucose 4-epimerase	0.000370155	0	0	0	0,03669 *
VFG043625	mrkC	fimbrial biogenesis outer membrane usher protein mrkC precursor	0.0259862	0.000235985	7.4e-05	0	0,04992 *
VFG001290	clfB	Clumping factor B, adhesin	0.00171172	0	0	0	0.07881
VFG013365	wbaP/rfbP	undecaprenyl-phosphate galactosephosphotransferase	0.00132	0	0	0	0.07881
VFG048478	fepG	iron-enterobactin transporter permease	0.000969686	0	0	0	0.07881
VFG048990	galF	UTP-glucose-1-phosphate uridylyltransferase subunit GalF	0.000810952	0	0	0	0.07881
VFG048508	fes	enterobactin/ferric enterobactin esterase	0.000780948	0	0	0	0.07881
VFG001795	cba	c protein beta antigen	0.000751542	0	0	0	0.07881
VFG043509	fss2	Enterococcus faecalis surface protein Fss2, fibrinogen binding protein	0.000731048	0	0	0	0.07881
VFG048449	fepB	iron-enterobactin transporter periplasmic binding protein	0.000363238	0	0	0	0.07881
VFG013070	shuV	ATP-binding component of hemin transport system	0.000234682	0	0	0	0.07881
VFG013327	yhxB/manB	phosphomannomutase	0.00126256	0	0	0	0.09498
VFG000884	papC	usher protein PapC	0.00492324	0	0	0	0.1662
VFG000908	hlyD	Hemolysin D	0.00231538	0	0	0	0.1662
VFG049150	clbD	colibactin biosynthesis dehydrogenase ClbD	0.0020229	0	0	0	0.1662
VFG000259	lipA	capsule polysaccharide modification protein LipA	0.00186887	0	0	0	0.1662
VFG048885	gmd	GDP-D-mannose dehydratase	0.00181046	0	0	0	0.1662
VFG000079	clpC	endopeptidase Clp ATP-binding chain C	0.00163521	0	0	0	0.1662
VFG001334	hylB	hyaluronidase	0.00142271	0	0	0	0.1662
VFG000885	papD	chaperone protein PapD	0.00138317	0	0	0	0.1662
VFG038916	rtxB	RTX toxin transporter, ATPase protein	0.00135804	0	0	0	0.1662
VFG001355	cbpD	choline binding protein D	0.00134158	0	0	0	0.1662
VFG000335	ompP5	outer membrane protein P5 (ompA), human factor H binding protein	0.00099396	0	0	0	0.1662
VFG042974	srtG1	sortase, SrtB family	0.000846207	0	0	0	0.1662
VFG000861	pic	Pic serine protease precursor, autotransporter	0.000777406	0	0	0	0.1662
VFG000635	pic	serine protease, autotransporter Pic	0.000675797	0	0	0	0.1662
VFG045464	tcpC	Tir domain containing protein TcpC	0.000584777	0	0	0	0.1662
VFG002067	fha1	type VI secretion system forkhead-associated protein Fha1	0.000583229	0	0	0	0.1662
VFG000903	pic	serine protease precursor	0.000458761	0	0	0	0.1662
VFG000699	bexD	capsular polysaccharide export protein BexD	0.000350991	0	0	0	0.1662
VFG001378	nanA	neuraminidase A	0.00033509	0	0	0	0.1662
VFG002420	adsA	Adenosine synthase A	0.000304163	0	0	0	0.1662
VFG048267	fimC	periplasmic chaperone	0.000248367	0	0	0	0.1662
VFG049727	esaD	type VII secretion system secreted protein, a nuclease toxin EsaD	0.00024694	0	0	0	0.1662
VFG048609	iucD	lysine 6-monooxygenase IucD	0.000151685	0	0	0	0.1662
VFG042390	sfaX	regulatory protein SfaX	0.000149327	0	0	0	0.1662
VFG001278	ebp	cell surface elastin binding protein	0.000130129	0	0	0	0.1662
VFG042977	ebpB	endocarditis and biofilm-associated pilus minor subunit EbpB	0.000113891	0	0	0	0.1662
VFG006717	lap	Listeria adhesion protein Lap	0.00151214	0	0	0	0.1798
VFG037100	msrA/BpilB	trifunctional thioredoxin/methionine sulfoxide reductase A/B protein	0.00202429	0	0	0	0.3593
VFG002276	colA	collagenase	0.00197661	0	0	0	0.3593
VFG000260	lipB	capsule polysaccharide modification protein LipB	0.00178891	0	0	0	0.3593
VFG002274	plc	phospholipase C	0.00164718	0	0	0	0.3593
VFG001340	cpsK	polysaccharide biosynthesis protein CpsK(V)	0.00131492	0	0	0	0.3593
VFG013354	kfiC	lipopolysaccharide biosynthesis protein	0.00115302	0	0	0	0.3593
VFG000936	iutA	ferric aerobactin receptor precusor IutA	0.00111807	0	0	0	0.3593
VFG034908	espY3	Type III secretion system effector EspY3	0.00101215	0	0	0	0.3593
VFG001362	zmpC	immunoglobulin A1 protease	0.00101215	0	0	0	0.3593
VFG001447	cnf1	cytotoxic necrotizing factor 1	0.000994443	0	0	0	0.3593
VFG000705	hscB	capsular polysaccharide export protein HscB	0.000988305	0	0	0	0.3593
VFG001302	cap8F	capsular polysaccharide synthesis enzyme Cap8F	0.000894455	0	0	0	0.3593
VFG002377	ddhA	glucose-1-phosphate cytidylyltransferase	0.000805477	0	0	0	0.3593
VFG000906	hlyA	Hemolysin A	0.00070196	0	0	0	0.3593
VFG000907	hlyB	Hemolysin B	0.00070196	0	0	0	0.3593
VFG012337	sfaF	S fimbriae outer membrane usher SfaF	0.000584966	0	0	0	0.3593
VFG000739	eae	intimin	0.000571919	0	0	0	0.3593
VFG000772	espC	Type III secretion system secreted protein, serine protease	0.000571919	0	0	0	0.3593
VFG000799	espD	Type III secretion system translocator protein EspD, pore protein	0.000571919	0	0	0	0.3593
VFG000812	escN	ATPase EscN	0.000571919	0	0	0	0.3593
VFG034942	nleB2	Type III secretion system effector NleB2	0.000571919	0	0	0	0.3593
VFG013424	neuA	acylneuraminate cytidylyltransferase	0.000571919	0	0	0	0.3593
VFG000887	papK	P pilus minor subunit PapK	0.00052647	0	0	0	0.3593
VFG000347	hgpC	hemoglobin-binding protein	0.000494153	0	0	0	0.3593
VFG013352	HI0867	lipopolysaccharide biosynthesis protein	0.000494153	0	0	0	0.3593
VFG002443	bopE	Type III secretion system secreted effector, G-nucleotide exchange factor	0.000471921	0	0	0	0.3593
VFG047039	wbtL	glucose-1-phosphate thymidylyltransferase	0.000471921	0	0	0	0.3593
VFG000124	alg44	alginate biosynthesis protein Alg8	0.000471921	0	0	0	0.3593
VFG000125	algK	alginate biosynthesis protein Alg44	0.000471921	0	0	0	0.3593
VFG000143	waaF	heptosyltransferase I	0.000471921	0	0	0	0.3593
VFG000155	rhlB	rhamnosyltransferase chain B	0.000471921	0	0	0	0.3593
VFG000165	pchF	pyochelin synthetase PchF	0.000471921	0	0	0	0.3593
VFG001228	pilJ	twitching motility protein PilJ	0.000471921	0	0	0	0.3593
VFG001245	flgL	flagellar hook-associated protein 3 FlgL	0.000471921	0	0	0	0.3593
VFG001266	pchI	ABC transporter ATP-binding protein	0.000471921	0	0	0	0.3593
VFG002060	ppkA	serine/threonine protein kinase PpkA	0.000471921	0	0	0	0.3593
VFG002062	tagF/pppB	Pseudomonas protein phosphatase PppB	0.000471921	0	0	0	0.3593
VFG014473	fliK	flagellar hook-length control protein FliK	0.000471921	0	0	0	0.3593
VFG015551	phzH	phenazine-modifying enzyme	0.000471921	0	0	0	0.3593
VFG015983	pvdM	dipeptidase precursor	0.000471921	0	0	0	0.3593
VFG002531	cheA	chemotaxis two-component sensor kinase CheA	0.000447227	0	0	0	0.3593
VFG001294	sspC	Staphostatin B	0.000447227	0	0	0	0.3593
VFG001797	scpB	streptococcal C5a peptidase	0.000366454	0	0	0	0.3593
VFG038687	flhF	flagellar biosynthesis protein FlhF	0.000329435	0	0	0	0.3593
VFG047022	wbtM	dTDP-D-glucose 4,6-dehydratase	0.000329435	0	0	0	0.3593
VFG013248	msbA	lipid transporter ATP-binding/permease	0.000329435	0	0	0	0.3593
VFG013276	opsX/rfaC	heptosyltransferase I	0.000329435	0	0	0	0.3593
VFG001356	lytB	endo-beta-N-acetylglucosaminidase	0.000329435	0	0	0	0.3593
VFG042424	afaB-I	chaperone AfaB	0.000301786	0	0	0	0.3593
VFG000818	sepD	Type III secretion system secretion switch protein SepD	0.000285959	0	0	0	0.3593
VFG000944	draC	usher protein DraC	0.000269452	0	0	0	0.3593
VFG049147	clbA	colibactin biosynthesis phosphopantetheinyl transferase ClbA	0.000268492	0	0	0	0.3593
VFG000233	pilF	type IV pilus assembly ATPase protein	0.000268492	0	0	0	0.3593
VFG001206	fbpC	iron(III)	0.000268492	0	0	0	0.3593
VFG000863	astA	heat-stable enterotoxin 1	0.000239885	0	0	0	0.3593
VFG049114	allS	DNA-binding transcriptional activator AllS	0.000239885	0	0	0	0.3593
VFG000912	focD	F1C fimbrial usher	0.000233987	0	0	0	0.3593
VFG012335	sfaE	S fimbriae periplasmic chaperone SfaE	0.000233987	0	0	0	0.3593
VFG012339	sfaG	S fimbriae minor subunit SfaG	0.000233987	0	0	0	0.3593
VFG042389	sfaY	regulatory protein SfaY	0.000233987	0	0	0	0.3593
VFG000862	pet	Pet serine protease precursor, autotransporter	0.000194005	0	0	0	0.3593
VFG001318	isdA	iron-regulated surface determinant protein A	0.000174034	0	0	0	0.3593
VFG001320	isdD	iron-regulated surface determinant protein D	0.000174034	0	0	0	0.3593
VFG013412	lpxC	UDP-3-O-(R-3-hydroxymyristoyl)-N-acetylglucosamine deacetylase	0.000164718	0	0	0	0.3593
VFG007175	vscB	type III secretion system regulatory protein	0.000164718	0	0	0	0.3593
VFG001427	daaE	F1845 fimbrial adhesin	0.000161671	0	0	0	0.3593
VFG042450	daaD	DaaD precursor	0.000161671	0	0	0	0.3593
VFG005788	cylI	putative 3-ketoacyl-ACP synthase CylI	0.000150893	0	0	0	0.3593
VFG002195	EF0818	polysaccharide lyase, family 8	0.000132889	0	0	0	0.3593
VFG002410	esxC	type VII secretion system secreted protein EsxC	0.000130526	0	0	0	0.3593
VFG000943	draB	chaperone protein DraB	0.000129337	0	0	0	0.3593
VFG042446	daaC	DaaC usher protein	0.000129337	0	0	0	0.3593
VFG048229	fimB	tyrosine recombinase	0.000129337	0	0	0	0.3593
VFG000888	papE	P pilus minor subunit PapE	0.000116993	0	0	0	0.3593
VFG000909	focA	F1C major fimbrial subunit precursor	0.000116993	0	0	0	0.3593
VFG000911	focC	F1C periplasmic chaperone	0.000116993	0	0	0	0.3593
VFG000913	focF	F1C minor fimbrial subunit F precursor	0.000116993	0	0	0	0.3593
VFG012327	sfaC	S fimbrial switch regulatory protein SfaC	0.000116993	0	0	0	0.3593
VFG012329	sfaB	S fimbrial switch regulatory protein SfaB	0.000116993	0	0	0	0.3593
VFG034915	espY4	Type III secretion system effector EspY4	0.000116993	0	0	0	0.3593
VFG013487	lsgE	glycosyltransferase	0.000116993	0	0	0	0.3593
VFG049163	clbQ	colibactin biosynthesis thioesterase ClbQ	0.000116993	0	0	0	0.3593
VFG049164	clbS	colibactin self-protection protein ClbS	0.000116993	0	0	0	0.3593
VFG042976	ebpA	endocarditis and biofilm-associated pilus tip protein EbpA	0.000104615	0	0	0	0.3593
VFG002173	asa1	aggregation substance Asa1	9.33052e-05	0	0	0	0.3593
VFG001286	icaD	intercellular adhesion protein D, involved in polysaccharide intercellular adhesin(PIA)	8.70171e-05	0	0	0	0.3593
VFG001287	icaB	N-deacetylase, involved in polysaccharide intercellular adhesin(PIA)	8.70171e-05	0	0	0	0.3593
VFG001322	isdF	iron-regulated surface determinant protein F, ATP-binding-cassette-type transmembrane transporter	8.70171e-05	0	0	0	0.3593
VFG049701	esaE	type VII secretion system chaperone protein	8.70171e-05	0	0	0	0.3593
VFG049814	esaG7	antitoxin protein EsaG homolog	8.70171e-05	0	0	0	0.3593
VFG000881	papB	regulatory protein PapB	8.62245e-05	0	0	0	0.3593
VFG000942	draA	cytoplamic protein DraA	8.62245e-05	0	0	0	0.3593
VFG001337	neuC	UDP-N-acetylglucosamine-2-epimerase NeuC	8.62245e-05	0	0	0	0.3593
VFG005215	fbsB	Fibrinogen-binding surface protein B	8.62245e-05	0	0	0	0.3593
VFG048287	fimF	type 1 fimbrial minor component	7.99616e-05	0	0	0	0.3593
VFG048606	iucC	aerobactin siderophore biosynthesis protein IucC	7.99616e-05	0	0	0	0.3593
VFG000266	hmbR	hemoglobin receptor	7.99616e-05	0	0	0	0.3593
VFG049714	esxD	type VII secretion system secreted protein EsxD	7.99616e-05	0	0	0	0.3593
VFG042978	ebpC	endocarditis and biofilm-associated pilus major subunit EbpC	6.50309e-05	0	0	0	0.3593
VFG000946	draP	DraP	6.46684e-05	0	0	0	0.3593
VFG042426	afaD	AfaD	6.46684e-05	0	0	0	0.3593
VFG048307	fimH	type 1 fimbrial adhesin precursor	6.46684e-05	0	0	0	0.3593
VFG048980	wzi	surface assembly of capsule	6.46684e-05	0	0	0	0.3593
VFG001330	lmb	laminin-binding surface protein	6.46684e-05	0	0	0	0.3593
VFG001338	neuB	N-acetyl neuramic acid synthetase NeuB	6.46684e-05	0	0	0	0.3593
VFG001350	cpsC	CpsC protein	6.46684e-05	0	0	0	0.3593
VFG001352	cpsA	CpsA responsible for transfer of CPS from the membrane lipid to the cell wall peptidoglycan	6.46684e-05	0	0	0	0.3593
VFG001796	fbsA	fibrinogen receptor FbsA	6.46684e-05	0	0	0	0.3593
VFG005764	cylD	malonyl-CoA-ACP transacylase CylD	6.46684e-05	0	0	0	0.3593
VFG005773	cylZ	3R-hydroxymyristoyl ACP dehydratase CylZ	6.46684e-05	0	0	0	0.3593
VFG005779	cylB	ABC (ATP-binding cassette)	6.46684e-05	0	0	0	0.3593
VFG005791	cylJ	glycosyltransferase CylJ	6.46684e-05	0	0	0	0.3593
VFG000890	papG	P pilus tip adhesin PapG	5.84966e-05	0	0	0	0.3593
VFG034831	espR4	Type III secretion system effector espR4	5.84966e-05	0	0	0	0.3593
VFG005299	pilA	tip adhesin PilA	5.38903e-05	0	0	0	0.3593
VFG002191	sprE	serine proteinase, V8 family	5.37212e-05	0	0	0	0.3593
VFG002174	gelE	coccolysin	5.08938e-05	0	0	0	0.3593
VFG002172	EF0485	aggregation substance	4.80663e-05	0	0	0	0.3593
VFG001309	cap8M	capsular polysaccharide synthesis enzyme Cap8M	4.35085e-05	0	0	0	0.3593
VFG002404	essA	type VII secretion system protein EssA, monotopic membrane protein	4.35085e-05	0	0	0	0.3593
VFG002407	esaB	type VII secretion system protein EsaB	4.35085e-05	0	0	0	0.3593
VFG049793	esaG5	antitoxin protein EsaG homolog	4.35085e-05	0	0	0	0.3593
VFG042447	daaF	DaaF protein	4.31123e-05	0	0	0	0.3593
VFG048257	fimI	type 1 pilus biosynthesis fimbrial protein	4.31123e-05	0	0	0	0.3593
VFG048736	#N/A	#N/A	4.31123e-05	0	0	0	0.3593
VFG001331	bca	C protein alpha-antigen	4.31123e-05	0	0	0	0.3593
VFG001332	cylE	haemolysin CylE	4.31123e-05	0	0	0	0.3593
VFG001348	cpsE	glycosyl transferase CpsE	4.31123e-05	0	0	0	0.3593
VFG005291	pilC	minor subunit PilC	4.31123e-05	0	0	0	0.3593
VFG048661	dotU/tssL	type VI secretion system protein, DotU/TssL family	3.99808e-05	0	0	0	0.3593
VFG002164	prgB/asc10	aggregation substance PrgB/Asc10	3.9584e-05	0	0	0	0.3593
VFG002166	ace	collagen adhesin protein	3.39292e-05	0	0	0	0.3593
VFG048348	mrkJ	phosphodiesterase	3.23342e-05	0	0	0	0.3593
VFG002189	cpsB	phosphatidate cytidylyltransferase	3.11017e-05	0	0	0	0.3593
VFG001967	glf	UDP-galactopyranose mutase	2.15561e-05	0	0	0	0.3593
VFG048297	fimG	type 1 fimbrial minor component	2.15561e-05	0	0	0	0.3593
VFG048317	fimK	transcriptional regulator	2.15561e-05	0	0	0	0.3593
VFG048841	wcaJ	undecaprenyl-phosphate glucose phosphotransferase	2.15561e-05	0	0	0	0.3593
VFG048929	wclY	polysaccharide pyruvyl transferase	2.15561e-05	0	0	0	0.3593
VFG048951	wzc	inner membrane tyrosine autokinase	2.15561e-05	0	0	0	0.3593
VFG048985	cpsACP	phosphatase PAP2 family protein	2.15561e-05	0	0	0	0.3593
VFG049007	rcsA	transcriptional activator for ctr capsule biosynthesis	2.15561e-05	0	0	0	0.3593
VFG037118	recN	DNA repair protein RecN	2.15561e-05	0	0	0	0.3593
VFG001242	flgI	flagellar P-ring protein precursor FlgI	2.15561e-05	0	0	0	0.3593
VFG001248	fleQ	transcriptional regulator FleQ	2.15561e-05	0	0	0	0.3593
VFG001310	cap8N	capsular polysaccharide synthesis enzyme Cap8N	2.15561e-05	0	0	0	0.3593
VFG001311	cap8O	capsular polysaccharide synthesis enzyme Cap8O	2.15561e-05	0	0	0	0.3593
VFG001314	aur	zinc metalloproteinase aureolysin	2.15561e-05	0	0	0	0.3593
VFG001319	isdC	iron-regulated surface determinant protein C	2.15561e-05	0	0	0	0.3593
VFG002418	vWbp	secreted von Willebrand factor-binding protein precursor	2.15561e-05	0	0	0	0.3593
VFG000974	scpA	C5a peptidase precursor	2.15561e-05	0	0	0	0.3593
VFG001339	cpsL	polysaccharide biosynthesis protein CpsL	2.15561e-05	0	0	0	0.3593
VFG005293	srtC4	class C sortase	2.15561e-05	0	0	0	0.3593
VFG005776	cylA	ABC (ATP-binding cassette)	2.15561e-05	0	0	0	0.3593
VFG002190	cpsA	undecaprenyl diphosphate synthase	1.69646e-05	0	0	0	0.3593
VFG002193	fsrB	agrBfs protein	1.69646e-05	0	0	0	0.3593
VFG002194	fsrA	response regulator	1.69646e-05	0	0	0	0.3593
VFG042979	srtC	sortase	1.69646e-05	0	0	0	0.3593
VFG002165	efaA	endocarditis specific antigen	1.41372e-05	0	0	0	0.3593
VFG002197	bopD	sugar-binding transcriptional regulator, LacI family	1.41372e-05	0	0	0	0.3593
VFG002171	EF0149	aggregation substance	1.13097e-05	0	0	0	0.3593
VFG002192	fsrC	histidine kinase, putative	1.13097e-05	0	0	0	0.3593
VFG048918	magA/wzy_K1	mucoviscosity-associated protein	1.07781e-05	0	0	0	0.3593
VFG001289	clfA	Clumping factor A, fibrinogen-binding protein	1.07781e-05	0	0	0	0.3593
VFG032936	inlK	internalin K	5.65486e-06	0	0	0	0.3593
VFG043465	pfbA	cell wall surface anchor family protein, Plasminogen- and Fibronectin-binding protein A	5.65486e-06	0	0	0	0.3593
VFG001376	cps4L	UDP-N-acetylglucosamine 2-epimerase	2.82743e-06	0	0	0	0.3593
VFG042973	pitB	major pilin PitB	2.82743e-06	0	0	0	0.3593
VFG001354	pce	choline binding protein E	0.000674825	0	0	0	0.374
VFG048819	manC	mannose-1-phosphate guanylyltransferase	0.00106981	0	0	0	0.6513
VFG049162	clbP	precolibactin peptidase ClbP	0.00200992	0	0	0	1
VFG049161	clbO	colibactin polyketide synthase ClbO	0.00185842	0	0	0	1
VFG049158	clbL	colibactin biosynthesis amidase ClbL	0.00112195	0	0	0	1
VFG049152	clbF	colibactin biosynthesis dehydrogenase ClbF	0.000385486	0	0	0	1
VFG048327	mrkH	transcriptional activator	0.000354717	0	0	0	1
VFG048704	vgrG/tssI	type VI secretion system tip protein VgrG	0.00179521	1.25925e-06	0	0	0.1129
VFG038288	exeH	general secretion pathway protein H	0	1.25925e-06	0	0	0.3593
VFG038460	tapQ	type IV pilus secretin	0	1.25925e-06	0	0	0.3593
VFG038675	fliR	flagellar biosynthesis protein FliR	0	1.25925e-06	0	0	0.3593
VFG038683	flhA	flagellar biosynthesis protein FlhA	0	1.25925e-06	0	0	0.3593
VFG038763	fleQ/flrC	FleQ protein	0.0020574	1.25925e-06	0	0	0.6513
VFG038276	exeE	general secretory pathway protein E	4.31123e-05	1.25925e-06	0	0	1
VFG048767	tssF	type VI secretion system baseplate subunit TssF	4.31123e-05	1.25925e-06	0	0	1
VFG038463	tapT	twitching ATPase	0	2.5185e-06	0	0	0.3593
VFG038638	fliI	flagellum-specific ATP synthase	0	2.5185e-06	0	0	0.3593
VFG038671	fliQ	flagellar biosynthetic protein FliQ	0	2.5185e-06	0	0	0.3593
VFG038690	fleN	CobQ/CobB/MinD/ParA family protein	0	2.5185e-06	0	0	0.3593
VFG038753	motY	sodium-type flagellar protein MotY	0	2.5185e-06	0	0	0.3593
VFG038835	pomA2	chemotaxis protein PomA	0	2.5185e-06	0	0	0.3593
VFG000133	algA	phosphomannose isomerase / guanosine 5'-diphospho-D-mannose pyrophosphorylase	0	2.5185e-06	0	0	0.3593
VFG001263	flhA	flagellar biosynthesis protein FlhA	0	2.5185e-06	0	0	0.3593
VFG000460	csgE	curli production assembly/transport protein CsgE	0	2.5185e-06	0	0	0.3593
VFG048277	fimD	outer membrane usher protein	0.000440153	2.5185e-06	0	0	0.5139
VFG048459	ybdA	enterobactin exporter EntS	0.000224592	2.5185e-06	0	0	0.5139
VFG001282	fnbB	fibronectin-binding protein B	0.000173242	2.5185e-06	0	0	0.5139
VFG048439	entC	isochorismate synthase	0.000680218	2.5185e-06	0	0	0.5972
VFG013672	srtB	fimbrial associated sortase	0.00128064	2.5185e-06	0	0	0.6513
VFG001347	cpsF	polysaccharide biosynthesis protein CpsF	2.15561e-05	2.5185e-06	0	0	1
VFG048639	vipB/tssC	type VI secretion system contractile sheath large subunit VipB	0.000475128	3.77775e-06	0	0	0.1129
VFG038464	tapT	type IV pilus twitching mobility protein	0	3.77775e-06	0	0	0.3593
VFG038900	hlyA	Hemolysin A	0	3.77775e-06	0	0	0.3593
VFG048628	vipA/tssB	type VI secretion system contractile sheath small subunit VipA	0	3.77775e-06	0	0	0.3593
VFG048488	fepC	iron-enterobactin transporter ATP-binding protein	0.00104673	5.037e-06	0	0	0.2478
VFG038277	exeE	general secretory pathway protein E	0	5.037e-06	0	0	0.3593
VFG038575	mshC	MSHA (mannose-sensitive hemagglutinin)	0	5.037e-06	0	0	0.3593
VFG038840	flmH	flagellar-related 3-oxoacyl-ACP reductase	0	5.037e-06	0	0	0.3593
VFG044235	amoA	isochorismate synthases	0	5.037e-06	0	0	0.3593
VFG000457	csgB	minor curlin subunit precursor, curli nucleator protein CsgB	0.000159923	5.037e-06	0	0	1
VFG043511	sgrA	cell wall anchored protein SgrA	0	7.55551e-06	0	0	0.3593
VFG049133	acrA	acriflavine resistance protein A	0.000781072	1.0074e-05	0	0	0.1129
VFG043518	acm	collagen adhesin precursor Acm	0	3.39998e-05	0	0	0.3593
VFG001269	cyaB	cyclolysin secretion ATP-binding protein	0.000710468	8.63745e-05	0	0	0.286
VFG009579	irtB	Iron-regulated transporter IrtB	0	8.63745e-05	0	0	0.3593
VFG001377	lytC	1,4-beta-N-acetylmuramidase	0	8.63745e-05	0	0	0.3593
VFG012501	iroE	esterase	0.000680415	8.63745e-05	0	0	0.5139
VFG043623	mrkF	type 3 fimbrial minor pilin subunit MrkF	0.00489921	0.000133298	0	0	0.5807
VFG000939	iucB	aerobactin siderophore biosynthesis protein IucB	0.000687587	0.000137118	0	0	0.286
VFG013508	wecA	undecaprenyl-phosphate alpha-N-acetylglucosaminyltransferase	0.000164718	0.000137118	0	0	1
VFG002307	sinH	intimin-like protein	5.65486e-06	0.000137118	0	0	1
VFG001364	hysA	hyaluronate lyase	0.00366621	0.000148787	0	0	0.286
VFG013647	invC/ilp	intimin-like invasin C protein	0	0.000148787	0	0	0.3593
VFG013067	shuX	shu locus protein ShuX	0.000447227	0.000148787	0	0	1
VFG000882	papA	P pilus major subunit PapA	1.07781e-05	0.000148787	0	0	1
VFG013068	shuY	shu locus protein ShuY	0.000333772	0.000172749	0	0	0.3281
VFG000871	fimB	Type 1 fimbriae Regulatory protein fimB	0.00113232	0.000189633	0	0	0.3056
VFG000462	csgG	curli production assembly/transport protein CsgG	0.000388435	0.000191975	0	0	0.286
VFG049905	tssL	Type VI secretion system protein TssL	0.000860203	0.000232207	0	0	1
VFG001288	icaC	intercellular adhesion protein C, involved in polysaccharide intercellular adhesin(PIA)	2.15561e-05	0.000232207	0	0	1
VFG037560	csuA/B	Csu pilus major pilin subunit CsuA/B	0	0.000266596	0	0	0.3593
VFG038686	flhF	flagellar biosynthesis protein FlhF	0	0.000266596	0	0	0.3593
VFG002293	ibp	iota toxin component Ib	0	0.000266596	0	0	0.3593
VFG012341	sfaS	S fimbriae minor subunit SfaS	0	0.000266596	0	0	0.3593
VFG013242	lpxK	tetraacyldisaccharide 4'-kinase	0	0.000266596	0	0	0.3593
VFG001406	ideR	Iron-dependent repressor and activator IdeR	0	0.000266596	0	0	0.3593
VFG000166	pchE	dihydroaeruginoic acid synthetase PchE	0	0.000266596	0	0	0.3593
VFG001259	fliP	flagellar biosynthetic protein FliP	0	0.000266596	0	0	0.3593
VFG014893	algC	phosphomannomutase AlgC	0	0.000266596	0	0	0.3593
VFG014950	mucD	serine protease MucD precursor	0	0.000266596	0	0	0.3593
VFG001292	hld	delta-hemolysin	0	0.000266596	0	0	0.3593
VFG001303	cap8G	capsular polysaccharide synthesis enzyme Cap8G	0	0.000266596	0	0	0.3593
VFG049739	esaG1	antitoxin protein EsaG	0	0.000266596	0	0	0.3593
VFG005794	cylK	putative phosphopantetheinyl transferase CylK	0	0.000266596	0	0	0.3593
VFG042432	afaC-III	AFA-III usher protein	0.00175683	0.000266596	0	0	0.5139
VFG004773	lip	triacylglycerol lipase precursor	0.000590486	0.000266596	0	0	0.5139
VFG001281	sdrE	Ser-Asp rich fibrinogen-binding bone sialoprotein-binding protein	0.00267296	0.000266596	0	0	0.5807
VFG049159	clbM	precolibactin export MATE transporter ClbM	0.000502479	0.000266596	0	0	0.5807
VFG001285	icaA	N-acetylglucosaminyltransferase, involved in polysaccharide intercellular adhesin(PIA)	0.000468783	0.000266596	0	0	0.5807
VFG049160	clbN	colibactin non-ribosomal peptide synthetase ClbN	0.00265338	0.000266596	0	0	0.6513
VFG002421	sbi	IgG-binding protein SBI	4.56357e-05	0.000266596	0	0	0.6513
VFG048808	manB	phosphomannomutase	0.00192192	0.000266596	0	0	0.6548
VFG001231	chpA	still frameshift probable component of chemotactic signal transduction system	0.000471921	0.000266596	0	0	1
VFG049153	clbG	colibactin biosynthesis acyltransferase ClbG	0.000467973	0.000266596	0	0	1
VFG001296	sspA	serine protease; V8 protease; glutamyl endopeptidase	0.000261051	0.000266596	0	0	1
VFG012333	sfaD	S fimbriae minor subunit SfaD	0.000233987	0.000266596	0	0	1
VFG001798	hlb	beta-hemolysin	8.70171e-05	0.000266596	0	0	1
VFG001312	cap8P	capsular polysaccharide synthesis enzyme Cap8P	7.99616e-05	0.000266596	0	0	1
VFG001360	nanB	neuraminidase B	5.65486e-06	0.000266596	0	0	1
VFG049914	tssB	Type VI secretion system protein TssB	0.000447227	0.000271998	0	0	1
VFG000938	iucC	aerobactin siderophore biosynthesis protein IucC	0.00204325	0.000274236	0	0	0.1326
VFG000935	iroN	salmochelin receptor IroN	0.00213995	0.000274236	0	0	0.2478
VFG043508	fss1	Enterococcus faecalis surface protein Fss1, fibrinogen binding protein	0.00113499	0.000274236	0	0	0.2478
VFG000426	vexB	Vi polysaccharide export inner-membrane protein (ABC-2 type transporter)	0	0.000274236	0	0	0.3593
VFG001275	hlgB	gamma-hemolysin component B	0	0.000274236	0	0	0.3593
VFG049908	tssJ	Type VI secretion system protein TssJ	0.00158342	0.000274236	0	0	0.6513
VFG000937	iucD	L-lysine 6-monooxygenase IucD	0.000332555	0.000274236	0	0	0.6513
VFG002277	nagH	hyaluronidase	0.00131774	0.000274236	0	0	1
VFG002282	cloSI	alpha-clostripain	0.000988305	0.000274236	0	0	1
VFG002279	nagJ	hyaluronidase	0.000329435	0.000274236	0	0	1
VFG002196	EF3023	polysaccharide lyase, family 8	0.000180956	0.000274236	0	0	1
VFG002179	esp	Enterococcal surface protein; Esp	0.000159923	0.000274236	0	0	1
VFG049124	allD	ureidoglycolate dehydrogenase	7.99616e-05	0.000274236	0	0	1
VFG048518	fepA	outer membrane receptor FepA	0.00222036	0.000281791	0	0	1
VFG038395	clpB	type VI secretion system ATPase ClpV1	0.00358148	0.000297575	0	0	0.06853
VFG001713	papX	PapX protein regulates flagellum synthesis to repress motility	0.000596555	0.000297575	0	0	0.3281
VFG002426	pilB	type IV pilus assembly protein	0	0.000297575	0	0	0.3593
VFG001449	kpsT	KpsT	0	0.000297575	0	0	0.3593
VFG000889	papF	P pilus minor subunit PapF	0.000233987	0.000297575	0	0	1
VFG000883	papH	P pilus termination subunit PapH	0.00017549	0.000297575	0	0	1
VFG002059	tagT	type six secretion associated protein TagT, ATP-binding component of ABC transporter	0.00171576	0.000298834	0	0	0.6513
VFG049120	allB	allantoinase	0.000581819	0.000302825	0	0	0.9395
VFG013065	shuT	periplasmic binding protein ShuT	6.29043e-05	0.000340762	0	0	0.9645
VFG042975	srtG2	surface protein cell wall anchor, sortase_B family	0	0.00035297	0	0	0.1662
VFG002406	esaA	type VII secretion system protein EsaA	0.000449586	0.000355488	0	0	0.9395
VFG048830	gnd	6-phosphogluconate dehydrogenase	0.00213632	0.000367336	0	0	0.3428
VFG013069	shuU	permease of iron compound ABC transport system	0.00125891	0.000383949	0	0	0.161
VFG048693	clpV/tssH	type VI secretion system ATPase TssH	0.00186106	0.000383949	0	0	0.3828
VFG034815	espR1	Type III secretion system effector espR1	0.00233407	0.00038659	0	0	0.2478
VFG049898	hcp1/tssD1	type VI secretion system protein, Hcp family	0	0.000404219	0	0	0.3593
VFG000615	iucA	aerobactin synthesis protein IucA	0.00156331	0.000415383	0	0	0.4896
VFG048498	entF	enterobactin synthase subunit F	0.00285026	0.00041765	0	0	0.2711
VFG000839	paa	outer membrane adhesin Paa	0	0.000464414	0	0	0.3593
VFG001223	pilT	twitching motility protein PilT	0.00226083	0.000464414	0	0	0.5139
VFG013064	shuA	outer membrane heme/hemoglobin receptor ShuA	0.00225278	0.000470324	0.00052	0	0.2734
VFG000872	fimE	Type 1 fimbriae Regulatory protein fimE	0.00118757	0.000505423	0	0	0.3056
VFG014984	algW	AlgW protein	0.0037627	0.000529782	0	0	0.4896
VFG001241	flgH	flagellar L-ring protein precursor FlgH	0	0.000533191	0	0	0.3593
VFG002408	essB	type VII secretion system protein EssB, monotopic membrane protein	0	0.000533191	0	0	0.3593
VFG043624	mrkD	fimbrial adhesin protein precursor MrkD	0.0068708	0.000533191	0	0	0.5807
VFG001291	cna	collagen adhesin precursor	0.000282607	0.000533191	0	0	0.6513
VFG012513	iroB	glucosyltransferase IroB	0.000943841	0.000540831	0	0	0.6513
VFG048429	entE	enterobactin synthase subunit E	0.00183908	0.000548471	0	0	0.6548
VFG001283	fnbA	fibronectin-binding protein A	0.00135804	0.000571755	0	0	0.5807
VFG002056	gspM	general secretion pathway protein M	0.000365111	0.000571931	0	0	0.7145
VFG000333	lic2A	glycosyltransferase	0	0.000580518	0	0	0.3593
VFG000902	sat	Aecreted auto transpoter toxin	0.00164146	0.00059515	0	0	0.286
VFG000618	iucD	aerobactin synthesis protein IucC, lysine 6-monooxygenase	0.000522655	0.00059515	0	0	0.374
VFG001442	ibeA	invasion protein IbeA	0.00159052	0.000604621	0	0	0.3281
VFG049915	hcp2/tssD2	Type VI secretion system protein, Hcp family	0	0.000665863	0	0	0.1662
VFG001315	hysA	hyaluronate lyase precursor	0	0.000666489	0	0	0.3593
VFG001308	cap8L	capsular polysaccharide synthesis enzyme Cap8L	4.31123e-05	0.000666489	0	0	1
VFG012505	iroD	esterase	0.00353016	0.000674129	0	0	0.2711
VFG049912	tssC	Type VI secretion system protein TssC	0	0.000676723	0	0	0.1662
VFG048419	entB	2,3-dihydro-2,3-dihydroxybenzoate synthetase, isochroismatase	0.00198622	0.000688107	0	0	0.3428
VFG049909	fha	Type VI secretion system protein Fha	0.00131492	0.000696621	0	0	1
VFG013390	lpxA	UDP-N-acetylglucosamine acyltransferase	0	0.000757996	0	0	0.1662
VFG049154	clbH	colibactin non-ribosomal peptide synthetase ClbH	0.00548175	0.000799787	0	0	1
VFG044172	chuV	ATP-binding hydrophilic protein ChuV	0.00174216	0.000815821	0	0	0.2085
VFG000427	vexA	Vi polysaccharide export protein VexA	0	0.000822707	0	0	0.3593
VFG049118	allR	DNA-binding transcriptional repressor AllR	0.000405463	0.000822707	0	0	0.6513
VFG043627	mrkA	type 3 fimbrial major pilin subunit MrkA	0.00305888	0.000827744	0	0	0.3428
VFG048468	fepD	iron-enterobactin transporter membrane protein	0.00139282	0.000831521	0	0	0.6548
VFG049910	tssG	Type VI secretion system protein TssG	0.00101215	0.000854753	0	0	0.6513
VFG000940	iucA	aerobactin siderophore biosynthesis protein IucD	0.00159659	0.000861745	0	0	0.2356
VFG000619	iutA	aerobactin receptor IutA	2.15561e-05	0.000869385	0	0	0.5139
VFG001280	sdrD	Ser-Asp rich fibrinogen-binding bone sialoprotein-binding protein	0.000548745	0.000933085	0	0	0.374
VFG002052	gspI	general secretion pathway protein I	0.00303611	0.000966228	0.00038	0	0.4204
VFG049903	tssA	Type VI secretion system protein TssA	0.00303068	0.000970857	0	0	0.8939
VFG001267	pchH	ABC transporter ATP-binding protein	0	0.000982801	0	0	0.3593
VFG042971	pitA	minor pilin PitA	1.69646e-05	0.000982801	0	0	1
VFG049018	rcsB	transcriptional regulator RcsB	0.000442296	0.000988787	0	0	0.6548
VFG000873	fimA	Type-1 fimbrial protein, A chain precursor	0.00260199	0.00100157	0	0	0.9735
VFG001300	cap8D	capsular polysaccharide synthesis enzyme Cap8D	0.000130526	0.00103199	0	0	0.5139
VFG049149	clbC	colibactin polyketide synthase ClbC	0.00358636	0.00106638	0	0	0.5807
VFG002050	gspG	general secretion pathway protein G	0.00214778	0.00106846	0	0	0.8163
VFG043626	mrkB	fimbrial chaperone protein mrkB precursor	0.00626175	0.00109946	0	0	0.5972
VFG048683	hcp/tssD	type VI secretion system protein, Hcp family	0.000449377	0.00114351	0	0	0.6513
VFG013281	lpt6	phosphoethanolamine (Petn)	0.000233987	0.00114351	0	0	1
VFG002405	esxA	type VII secretion system secreted protein EsxA	4.35085e-05	0.00114351	0	0	1
VFG001374	cps4J	capsular polysaccharide biosynthesis protein Cps4J	2.82743e-06	0.00114351	0	0	1
VFG000696	bexA	ATP-dependent polysaccharide export protein BexA	0	0.00114351	0	0	0.3593
VFG000877	fimF	FimF protein precursor	0.00515239	0.00117494	0.003612	0	0.09539
VFG000617	iucC	aerobactin synthesis protein IucC	0.00380591	0.0011903	0	0	0.286
VFG000425	vexC	Vi polysaccharide export ATP-binding protein VexC	0	0.00123406	0	0	0.3593
VFG001450	kpsM	KpsM	0.0010616	0.00131626	0	0	0.7145
VFG002413	ykgK/ecpR	regulator protein EcpR	0.000923651	0.00132598	0	0	0.8014
VFG044323	ybtS	yersiniabactin biosynthesis salicylate synthase YbtS	0.00203307	0.00135958	0.001266	0	0.2708
VFG049122	allC	allantoate amidohydrolase	0.000536715	0.00137118	0	0	0.6513
VFG002205	spaI	SpaH-type pili minorsubunit SpaI	0	0.00141011	0	0	0.1662
VFG042972	sipA	signal peptidase I	0.000356646	0.00141011	0	0	0.776
VFG001317	isdB	iron-regulated surface determinant protein B, haemoglobin receptor	0.00019559	0.00149648	0	0	0.542
VFG043504	pavB/pfbB	cell wall surface anchor family protein, Plasminogen- and Fibronectin-binding protein B	0.00579667	0.00149648	0	0	0.7464
VFG048409	entA	2,3-dihydroxybenzoate-2,3-dehydrogenase	0.000928552	0.00153127	0	0	0.8794
VFG013063	shuS	heme/hemoglobin transport protein ShuS	0.000430012	0.0015395	0	0	1
VFG002480	tssH-5/clpV	Clp-type ATPase chaperone protein	0	0.00157795	0	0	0.1662
VFG000874	fimI	Fimbrin-like protein fimI precursor	0.00303573	0.00157899	0.00274	0	0.2172
VFG001279	sdrC	Ser-Asp rich fibrinogen-binding bone sialoprotein-binding protein	0.000116993	0.0016767	0	0	0.5139
VFG001313	spa	Immunoglobulin G binding protein A precursor	0.000321004	0.0016767	0	0	0.8939
VFG002412	yagY/ecpB	E. coli common pilus chaperone EcpB	0.00268056	0.0017208	0.002421	0	0.2207
VFG049913	tssC	Type VI secretion system protein TssC	0.00153854	0.00174849	0	0	0.6548
VFG049155	clbI	colibactin polyketide synthase ClbI	0.00440321	0.00183178	0	0	0.5972
VFG000920	chuX	putative heme-binding protein ChuX	0.0018078	0.00186104	0	0	0.6926
VFG049157	clbK	colibactin hybrid non-ribosomal peptide synthetase/type I polyketide synthase ClbK	0.00586477	0.00186617	0	0	0.5807
VFG002414	yagZ/ecpA	E. coli common pilus structural subunit EcpA	0.00186044	0.00202594	0	0	0.9486
VFG000430	tviC	Vi polysaccharide biosynthesis protein, epimerase TviC	0	0.00205677	0	0	0.3593
VFG049911	tssF	Type VI secretion system protein TssF	0.00215598	0.00208986	0	0	0.6513
VFG002076	clpV1	type VI secretion system AAA+ family ATPase	0.0031503	0.00212631	0	0	0.4255
VFG049148	clbB	colibactin hybrid non-ribosomal peptide synthetase/type I polyketide synthase ClbB	0.00988707	0.00213276	0	0	0.9645
VFG000360	ybtT	type II thioesterase YbtT	0.00368069	0.00213932	0.00076	0	0.9749
VFG002417	yagV/ecpE	E. coli common pilus chaperone EcpE	0.00463165	0.00216073	0.003662	0.002241	0.2726
VFG044327	ybtA	yersiniabactin transcriptional regulator YbtA	0.00198887	0.00217672	0.00038	0.000475	0.7344
VFG044331	ybtT	type II thioesterase YbtT	0.00315697	0.00218034	0.00052	0	0.5837
VFG049900	tssM	Type VI secretion system protein TssM	0.00237322	0.00228051	0	0	1
VFG000331	rfaE	ADP-heptose synthase	0.000329435	0.00228702	0	0	1
VFG016041	pvdI	peptide synthase	0.00357575	0.002331	0	0	0.374
VFG000064	bcrD	Type III secretion system LcrD homolog protein BcrD	0.00140194	0.002331	0	0	0.6513
VFG016058	pvdL	peptide synthase PvdL	1.07781e-05	0.002331	0	0	1
VFG000036	bplC	lipopolysaccharide biosynthesis protein	0	0.002331	0	0	0.3593
VFG000424	vexD	Vi polysaccharide export inner-membrane protein VexD	0	0.002331	0	0	0.3593
VFG013465	kdsA	2-dehydro-3-deoxyphosphooctonate aldolase	0.00277525	0.00242414	0	0	0.4255
VFG000879	fimH	FimH protein precursor	0.00494937	0.00244651	0.001892	0	0.3236
VFG000423	vexE	Vi polysaccharide export protein VexE	0	0.00246812	0	0	0.3593
VFG002051	gspH	general secretion pathway protein H	0.00217787	0.00249028	0.00026	0	0.6825
VFG000878	fimG	FimG protein precursor	0.00214509	0.00253645	0	0	0.8682
VFG000875	fimC	Chaperone protein fimC precursor	0.00129432	0.0025371	0	0.001277	0.4585
VFG048621	iutA	ferric aerobactin receptor IutA	0.00422421	0.00253741	0	0	0.3712
VFG013418	gmhA/lpcA	phosphoheptose isomerase	0.000579769	0.00255362	0	0	0.776
VFG001381	icl	Isocitrate lyase Icl (isocitrase)	0	0.0025976	0	0	0.1662
VFG038918	rtxE	RTX toxin transporter, ATPase protein	0	0.00262858	0	0	0.1662
VFG000916	chuS	heme oxygenase ChuS	0.00413291	0.00272897	0.003413	0	0.1973
VFG000428	tviE	Vi polysaccharide biosynthesis protein TviE, Glycosyl transferases group 1	0	0.00274236	0	0	0.3593
VFG000574	mgtB	Mg2+ transport protein	0	0.00280098	0	0	0.1662
VFG046465	tufA	elongation factor Tu	0.00496576	0.00280107	0.002041	4.2e-05	0.4538
VFG042425	afaC-I	usher AfaC	0.00155204	0.0029484	0	0	1
VFG000904	vat	Haemoglobin protease	0.0063354	0.00302584	0	0	0.3712
VFG034849	espX1	Type III secretion system effector EspX1	7.99616e-05	0.00311701	0	0	0.1129
VFG000929	entD	phosphopantetheinyl transferase component of enterobactin synthase multienzyme complex	0.00226318	0.00316853	0.00052	0.001277	0.9263
VFG000921	chuY	ChuY	0.00299386	0.00317388	0	0	0.8163
VFG000368	ybtS	salicylate synthase Irp9	0.00236855	0.00326377	0.001131	0.001277	0.9263
VFG044330	ybtU	yersiniabactin biosynthesis oxidoreductase YbtU	0.00193983	0.00331172	0	0.001277	0.4693
VFG049144	acrB	acriflavine resistance protein B	0.0063363	0.00340042	0.000848	0	0.8257
VFG000332	rfaD	ADP-L-glycero-D-mannoheptose-6-epimerase	0.0019795	0.00343053	0	0	0.111
VFG049156	clbJ	colibactin non-ribosomal peptide synthetase ClbJ	0.00689619	0.00346574	0	0	0.9645
VFG034895	espY1	Type III secretion system effector EspY1	0	0.00355727	0	0	0.07881
VFG049899	tssA	Type VI secretion system protein TssA	0.00142157	0.00356167	0	0	0.7614
VFG002055	gspL	general secretion pathway protein L	0.0103556	0.00382514	0.007762	0.001508	0.06391
VFG012509	iroC	ATP binding cassette transporter	0.00861067	0.0039535	0	0	0.5898
VFG034866	espX4	Type III secretion system effector EspX4	0.00192816	0.00396272	0	0	0.6404
VFG001359	psaA	manganese ABC transporter, manganese-binding adhesion liprotein	0.00404603	0.00396372	0.000184	0	0.3358
VFG000922	chuU	heme permease protein ChuU	0.00403146	0.00404139	0.003555	0	0.3615
VFG002046	gspC	general secretion pathway protein C	0.00344281	0.00404752	0.001521	0.000346	0.9263
VFG001827	senB	enterotoxin	0.00223904	0.00423921	0	0	0.4085
VFG001448	kpsD	KpsD	0.0104315	0.00424815	0.005974	0	0.07329
VFG000361	ybtU	yersiniabactin biosynthetic protein YbtU	0.0035098	0.00438101	0.00076	0	0.9248
VFG000918	chuT	periplasmic heme-binding protein ChuT	0.00639827	0.00486613	0.004199	0	0.3294
VFG002049	gspF	general secretion pathway protein F	0.0100905	0.0049345	0.003352	0	0.2059
VFG044332	ybtE	yersiniabactin biosynthesis salycil-AMP ligase YbtE	0.00345154	0.00530671	0.00052	0.002381	0.6931
VFG000359	ybtE	yersiniabactin siderophore biosynthetic protein	0.00564846	0.0054918	0.005183	0.002618	0.7874
VFG013682	srtE	fimbrial associated sortase	0.000116993	0.00554234	0	0	0.5139
VFG001370	cps4F	capsular polysaccharide biosynthesis protein Cps4F	0	0.00559441	0	0	0.3593
VFG000429	tviD	Vi polysaccharide biosynthesis protein TviD	0	0.00603318	0	0	0.3593
VFG013254	msbB	lipid A biosynthesis (KDO)2-(lauroyl)-lipid IVA acyltransferase	0	0.00606061	0	0	0.3593
VFG044324	ybtX	yersiniabactin-associated zinc MFS transporter YbtX	0.00362285	0.00612499	0.00076	0.004754	0.6931
VFG000933	entB	isochorismatase	0.005819	0.00616283	0.006331	0.005871	0.7687
VFG005197	pavA	Fibronectin-binding protein-like protein A	0.00843751	0.00626235	0.00206	0.004063	1
VFG000925	fepC	ferrienterobactin ABC transporter ATPase	0.0106905	0.00638532	0.008179	0.00602	0.192
VFG002409	essC	type VII secretion system protein EssC, FtsK/SpoIIIE family ATPase	0.000384521	0.00673792	0	0	0.8939
VFG001443	ompA	outer membrane protein A	0.00486378	0.00691164	0.005569	0.003921	0.9291
VFG001316	geh	glycerol ester hydrolase	0.000238703	0.00700451	0	0	0.4896
VFG000926	fepD	ferrienterobactin ABC transporter permease	0.00957194	0.00724184	0.007171	0.006655	0.8599
VFG000367	ybtX	putative signal transducer	0.00734699	0.00730528	0.005644	0.006423	0.7925
VFG044165	entS	enterobactin exporter, iron-regulated	0.00979828	0.00737587	0.009597	0.003805	0.4102
VFG000928	fepG	iron-enterobactin ABC transporter permease	0.00736691	0.00752975	0.005238	0.003193	0.7874
VFG049904	clpV/tssH	Type VI secretion system ATPase ClpV/TssH	0.00945186	0.00754835	0.005048	0.003017	0.7417
VFG002416	yagW/ecpD	polymerized tip adhesin of ECP fibers	0.00714541	0.00790845	0.00823	0.004339	0.5564
VFG034754	espL1	Type III secretion system effector espL1	0.00181976	0.00837949	0	0.001983	0.1071
VFG000130	algI	alginate o-acetyltransferase AlgI	0.00156325	0.00844617	0	0.000489	0.1218
VFG013685	srtD	fimbrial associated sortase	0.000862946	0.00856208	0	0	0.3021
VFG002206	spaH	SpaH-type pili major subunit SpaH	0.00164256	0.00882522	0	0	0.8794
VFG049916	vgrG/tssI	type VI secretion system effector VgrG	0.00307065	0.00882989	0	0	1
VFG000364	ybtA	transcriptional regulator YbtA	0.00240242	0.00891485	0	0.006066	0.08358
VFG000931	entC	isochorismate synthase 1	0.00890118	0.00922689	0.008	0.010775	0.8369
VFG044333	fyuA	yersiniabactin receptor FyuA	0.00494116	0.0092588	0.005766	0.007446	0.2475
VFG034873	espX5	Type III secretion system effector EspX5	0.000447227	0.00938978	0	0	0.1129
VFG002053	gspJ	general secretion pathway protein J	0.00438379	0.00949362	0.004733	0.008708	0.2394
VFG000919	chuW	Putative oxygen independent coproporphyrinogen III oxidase	0.00712531	0.00957058	0.008076	0.001466	0.8794
VFG000924	fepB	ferrienterobactin ABC transporter periplasmic binding protein	0.0115337	0.00959043	0.009467	0.008422	0.8847
VFG037028	katA	catalase	0.0065371	0.00964348	0	0	1
VFG002207	spaG	SpaH-type pili minorsubunit SpaG, pilus tip protein	0.000285959	0.00989343	0	0	0.2478
VFG044326	ybtP	yersiniabactin ABC transporter ATP-binding/permease protein YbtP	0.00603765	0.0100842	0.005569	0.007582	0.5015
VFG000932	entE	2,3-dihydroxybenzoate-AMP ligase component of enterobactin synthase multienzyme complex	0.0109452	0.010234	0.01395	0.011695	0.7941
VFG044325	ybtQ	yersiniabactin ABC transporter ATP-binding/permease protein YbtQ	0.00787194	0.0104418	0.005518	0.008126	0.7022
VFG000917	chuA	Outer membrane heme/hemoglobin receptor ChuA	0.00781484	0.0104423	0.005735	0	0.4693
VFG002047	gspD	general secretion pathway protein D	0.0115469	0.0109681	0.009616	0.005907	0.814
VFG000366	ybtQ	yersiniabactin ABC transporter ATP-binding/permease protein YbtQ	0.00494926	0.0110164	0.001831	0.006562	0.4953
VFG002054	gspK	general secretion pathway protein K	0.00647232	0.0114567	0.005574	0.003022	0.9763
VFG001444	aslA	putative arylsulfatase	0.00991439	0.0117341	0.009939	0.006739	0.8831
VFG002048	gspE	general secretion pathway protein E	0.0157771	0.0118015	0.008937	0.004483	0.5732
VFG000876	fimD	Outer membrane usher protein fimD precursor	0.0117189	0.0121224	0.009042	0.013184	0.9765
VFG005361	spaP	cell surface antigen SpaP	0.00637842	0.0123534	0	0	0.5358
VFG000365	ybtP	yersiniabactin ABC transporter ATP-binding/permease protein YbtP	0.00503671	0.0126804	0.003602	0.008367	0.1161
VFG049917	rhs/PAAR	Type VI secretion system protein, PAAR family	0.0127905	0.0149024	0	0	0.6661
VFG044328	irp2	yersiniabactin non-ribosomal peptide synthetase HMWP2	0.0175957	0.0157428	0.0139	0.017123	0.7941
VFG013368	rffG	dTDP-glucose 46-dehydratase	0.00999287	0.0161172	0.000574	0.002227	0.5335
VFG048797	ugd	UDP-glucose 6-dehydrogenase	0.00607952	0.0167091	0.000944	0.00629	0.2795
VFG000358	fyuA	pesticin/yersiniabactin receptor protein	0.00472647	0.018269	0.00076	0.009841	0.1265
VFG045349	fdeC	adhesin FdeC	0.0174255	0.0185307	0.013732	0.009356	0.6626
VFG000923	fepA	ferrienterobactin outer membrane transporter	0.0135417	0.0187189	0.011137	0.009306	0.9769
VFG044159	fes	enterobactin/ferric enterobactin esterase	0.00864503	0.0190408	0.008406	0.008679	0.4337
VFG034772	espL4	Type III secretion system effector EspL4	0.0021036	0.021312	0	0.004008	0,02162 *
VFG002415	yagX/ecpC	E. coli common pilus usher EcpC	0.0206013	0.0223977	0.01975	0.018159	0.8395
VFG000363	irp2	yersiniabactin biosynthetic protein Irp2	0.028229	0.0276637	0.02083	0.032145	0.6643
VFG044329	irp1	yersiniabactin polyketide synthase HMWP1	0.0336614	0.0295441	0.030898	0.036489	0.9307
VFG000930	entF	enterobactin synthase multienzyme complex component, ATP-dependent	0.0350726	0.030547	0.02655	0.025648	0.5512
VFG013260	lgtC	glycosyltransferase	0.0353519	0.0419595	0.027456	0.018539	0.9769
VFG000362	irp1	yersiniabactin biosynthetic protein Irp1	0.0384027	0.0498553	0.036944	0.060438	0.2252
The values in this table represent relative abundance of virulence factor genes; genes only present in cases are colored. * Statistically significant difference.

## Sheet: Table S8
Table S8. Antimicrobial resistance genes identified in this study
ARO (Antibiotic Resistance Ontology) ID	Gene name	Accession number	AMR family	Drug class	Average case	Average control	Median case	Median control	p value
ARO:3000166	tet(B)	AB089595	major facilitator superfamily (MFS) antibiotic efflux pump	tetracycline antibiotic	5.85279e-05	0	0	0	0,02762 *
ARO:3003922	oqxA	EU370913.1	resistance-nodulation-cell division (RND) antibiotic efflux pump	diaminopyrimidine antibiotic;fluoroquinolone antibiotic;glycylcycline;nitrofuran antibiotic;tetracycline antibiotic	4.32453e-05	0	0	0	0,02762 *
ARO:3000186	tetM	AM990992.1	tetracycline-resistant ribosomal protection protein	tetracycline antibiotic	0.00869168	0.00233848	0.005823	0.000774	0,02736 *
ARO:3000567	tet(40)	AM419751	major facilitator superfamily (MFS) antibiotic efflux pump	tetracycline antibiotic	0.0791583	0.035522	0.074662	0.018155	0,04745 *
ARO:3004041	Klebsiella_pneumoniae_acrA	AJ318073.1	resistance-nodulation-cell division (RND) antibiotic efflux pump	cephalosporin;fluoroquinolone antibiotic;glycylcycline;penam;phenicol antibiotic;rifamycin antibiotic;tetracycline antibiotic;triclosan	1.68445e-05	0	0	0	0.0551
ARO:3001826	ACT-9	HQ693810	ACT beta-lactamase	carbapenem;cephalosporin;cephamycin;penam	0.00015999	0	0	0	0.1068
ARO:3002667	rmtD	EU269034.2	16S rRNA methyltransferase (G1405)	aminoglycoside antibiotic	6.96546e-05	0	0	0	0.1068
ARO:3001848	ACT-28	KJ207206	ACT beta-lactamase	carbapenem;cephalosporin;cephamycin;penam	4.31951e-05	0	0	0	0.1068
ARO:3001037	TEM-171	GQ149347	TEM beta-lactamase	cephalosporin;monobactam;penam;penem	1.64213e-05	0	0	0	0.1068
ARO:3000815	mgrA	BA000018.3	ATP-binding cassette (ABC) antibiotic efflux pump;major facilitator superfamily (MFS) antibiotic efflux pump	acridine dye;cephalosporin;fluoroquinolone antibiotic;penam;peptide antibiotic;tetracycline antibiotic	7.75729e-06	0	0	0	0.1068
ARO:3000013	vanB	KF823969	glycopeptide resistance gene cluster;van ligase	glycopeptide antibiotic	0.000118679	0	0	0	0.2046
ARO:3002932	vanSB	U35369	glycopeptide resistance gene cluster;vanS	glycopeptide antibiotic	0.000118147	0	0	0	0.2046
ARO:3002943	vanHB	U35369	glycopeptide resistance gene cluster;vanH	glycopeptide antibiotic	0.000116855	0	0	0	0.2046
ARO:3002950	vanXB	U35369	glycopeptide resistance gene cluster;vanX	glycopeptide antibiotic	8.41584e-05	0	0	0	0.2046
ARO:3002956	vanYB	U35369	glycopeptide resistance gene cluster;vanY	glycopeptide antibiotic	6.02521e-05	0	0	0	0.2046
ARO:3003948	efrA	NZ_PTWF01000025.1	ATP-binding cassette (ABC) antibiotic efflux pump	fluoroquinolone antibiotic;macrolide antibiotic;rifamycin antibiotic	3.98297e-05	0	0	0	0.2046
ARO:3002921	vanRB	U35369	glycopeptide resistance gene cluster;vanR	glycopeptide antibiotic	3.04455e-05	0	0	0	0.2046
ARO:3000984	TEM-122	AY307100	TEM beta-lactamase	cephalosporin;monobactam;penam;penem	2.84381e-05	0	0	0	0.2046
ARO:3003206	lsaE	AF408195.1	ABC-F ATP-binding cassette ribosomal protection protein	lincosamide antibiotic;macrolide antibiotic;oxazolidinone antibiotic;phenicol antibiotic;pleuromutilin antibiotic;streptogramin antibiotic;tetracycline antibiotic	2.45499e-05	0	0	0	0.2046
ARO:3003157	TEM-219	KM114268	TEM beta-lactamase	cephalosporin;monobactam;penam;penem	1.95104e-05	0	0	0	0.2046
ARO:3001392	TEM-215	KP050492	TEM beta-lactamase	cephalosporin;monobactam;penam;penem	1.94845e-05	0	0	0	0.2046
ARO:3000947	TEM-80	AF347054	TEM beta-lactamase	cephalosporin;monobactam;penam;penem	1.79319e-05	0	0	0	0.2046
ARO:3002836	lnuB	AJ238249.1	lincosamide nucleotidyltransferase (LNU)	lincosamide antibiotic	1.78274e-05	0	0	0	0.2046
ARO:3003209	FosA5	KP143090.1	fosfomycin thiol transferase	fosfomycin	1.77243e-05	0	0	0	0.2046
ARO:3000896	TEM-26	NG_050256.1	TEM beta-lactamase	cephalosporin;monobactam;penam;penem	1.32422e-05	0	0	0	0.2046
ARO:3000970	TEM-107	AY101764	TEM beta-lactamase	cephalosporin;monobactam;penam;penem	1.19807e-05	0	0	0	0.2046
ARO:3000823	ramA	JQ727668	General Bacterial Porin with reduced permeability to beta-lactams;resistance-nodulation-cell division (RND) antibiotic efflux pump	carbapenem;cephalosporin;cephamycin;fluoroquinolone antibiotic;glycylcycline;monobactam;penam;penem;phenicol antibiotic;rifamycin antibiotic;tetracycline antibiotic;triclosan	1.06609e-05	0	0	0	0.2046
ARO:3000898	TEM-28	U37195	TEM beta-lactamase	cephalosporin;monobactam;penam;penem	1.03298e-05	0	0	0	0.2046
ARO:3000912	TEM-43	U95363	TEM beta-lactamase	cephalosporin;monobactam;penam;penem	8.97867e-06	0	0	0	0.2046
ARO:3000939	TEM-73	AJ012256	TEM beta-lactamase	cephalosporin;monobactam;penam;penem	8.97867e-06	0	0	0	0.2046
ARO:3000968	TEM-105	AF516720	TEM beta-lactamase	cephalosporin;monobactam;penam;penem	8.76534e-06	0	0	0	0.2046
ARO:3004684	MCR-9.1	NC_021819.1	MCR phosphoethanolamine transferase	peptide antibiotic	7.95157e-06	0	0	0	0.2046
ARO:3000782	adeK	AY769962	resistance-nodulation-cell division (RND) antibiotic efflux pump	carbapenem;cephalosporin;diaminopyrimidine antibiotic;fluoroquinolone antibiotic;lincosamide antibiotic;macrolide antibiotic;penem;phenicol antibiotic;rifamycin antibiotic;tetracycline antibiotic	7.85798e-06	0	0	0	0.2046
ARO:3005009	qacE	HQ730118.1	major facilitator superfamily (MFS) antibiotic efflux pump	N/A	6.84259e-06	0	0	0	0.2046
ARO:3002703	cmx	AF024666	major facilitator superfamily (MFS) antibiotic efflux pump	phenicol antibiotic	6.6032e-06	0	0	0	0.2046
ARO:3001822	ACT-2	AM076977	ACT beta-lactamase	carbapenem;cephalosporin;cephamycin;penam	6.34848e-06	0	0	0	0.2046
ARO:3000928	TEM-59	AF062386	TEM beta-lactamase	cephalosporin;monobactam;penam;penem	6.05401e-06	0	0	0	0.2046
ARO:3000839	arlS	CP000253.1	major facilitator superfamily (MFS) antibiotic efflux pump	acridine dye;fluoroquinolone antibiotic	6.05401e-06	0	0	0	0.2046
ARO:3002985	arnA	AE004091.2	pmr phosphoethanolamine transferase	peptide antibiotic	4.01591e-06	0	0	0	0.2046
ARO:3004623	AAC(3)-IId	EU022314.1	AAC(3)	aminoglycoside antibiotic	0.000143258	0	0	0	0.403
ARO:3002964	vanWB	U35369	glycopeptide resistance gene cluster;vanW	glycopeptide antibiotic	3.64524e-05	0	0	0	0.403
ARO:3000300	lsaA	AY225127.1	ABC-F ATP-binding cassette ribosomal protection protein	lincosamide antibiotic;macrolide antibiotic;oxazolidinone antibiotic;phenicol antibiotic;pleuromutilin antibiotic;streptogramin antibiotic;tetracycline antibiotic	2.99834e-05	0	0	0	0.403
ARO:3001030	TEM-164	EU274580	TEM beta-lactamase	cephalosporin;monobactam;penam;penem	2.6861e-05	0	0	0	0.403
ARO:3000886	TEM-15	AM849805	TEM beta-lactamase	cephalosporin;monobactam;penam;penem	2.6861e-05	0	0	0	0.403
ARO:3000962	TEM-95	AJ308558	TEM beta-lactamase	cephalosporin;monobactam;penam;penem	2.23841e-05	0	0	0	0.403
ARO:3001041	TEM-176	GU550123	TEM beta-lactamase	cephalosporin;monobactam;penam;penem	2.23841e-05	0	0	0	0.403
ARO:3001004	TEM-141	AY956335	TEM beta-lactamase	cephalosporin;monobactam;penam;penem	2.23841e-05	0	0	0	0.403
ARO:3002944	vanHD	AY082011	glycopeptide resistance gene cluster;vanH	glycopeptide antibiotic	2.01391e-05	0	0	0	0.403
ARO:3000924	TEM-55	DQ286729	TEM beta-lactamase	cephalosporin;monobactam;penam;penem	1.79073e-05	0	0	0	0.403
ARO:3001821	ACT-1	U58495	ACT beta-lactamase	carbapenem;cephalosporin;cephamycin;penam	1.79073e-05	0	0	0	0.403
ARO:3003773	Clostridium_perfringens_mprF	CP000312.1	defensin resistant mprF	peptide antibiotic	1.71751e-05	0	0	0	0.403
ARO:3000904	TEM-34	KC292503	TEM beta-lactamase	cephalosporin;monobactam;penam;penem	1.56689e-05	0	0	0	0.403
ARO:3001777	OXA-347	JN086160	OXA beta-lactamase	cephalosporin;penam	1.35044e-05	0	0	0	0.403
ARO:3000903	TEM-33	GU371926	TEM beta-lactamase	cephalosporin;monobactam;penam;penem	1.34305e-05	0	0	0	0.403
ARO:3003158	TEM-220	KM998962.1	TEM beta-lactamase	cephalosporin;monobactam;penam;penem	1.34305e-05	0	0	0	0.403
ARO:3000967	TEM-104	AF516719	TEM beta-lactamase	cephalosporin;monobactam;penam;penem	1.34305e-05	0	0	0	0.403
ARO:3004583	Klebsiella_pneumoniae_KpnF	AP006725.1	major facilitator superfamily (MFS) antibiotic efflux pump	aminoglycoside antibiotic;cephalosporin;macrolide antibiotic;peptide antibiotic;rifamycin antibiotic;tetracycline antibiotic	1.34305e-05	0	0	0	0.403
ARO:3001032	TEM-166	FJ197316	TEM beta-lactamase	cephalosporin;monobactam;penam;penem	1.34305e-05	0	0	0	0.403
ARO:3000900	TEM-30	AJ437107	TEM beta-lactamase	cephalosporin;monobactam;penam;penem	1.34305e-05	0	0	0	0.403
ARO:3003551	emeA	AB091338	multidrug and toxic compound extrusion (MATE) transporter	acridine dye	1.22155e-05	0	0	0	0.403
ARO:3000978	TEM-115	AF535127	TEM beta-lactamase	cephalosporin;monobactam;penam;penem	1.11921e-05	0	0	0	0.403
ARO:3003949	efrB	HG970103.1	ATP-binding cassette (ABC) antibiotic efflux pump	fluoroquinolone antibiotic;macrolide antibiotic;rifamycin antibiotic	1.1105e-05	0	0	0	0.403
ARO:3002167	MIR-4	EF417572	MIR beta-lactamase	cephalosporin;monobactam	9.35827e-06	0	0	0	0.403
ARO:3001809	OXA-209	JF268688.1	OXA beta-lactamase	cephalosporin;penam	9.00291e-06	0	0	0	0.403
ARO:3002535	AAC(3)-IIc	X54723	AAC(3)	aminoglycoside antibiotic	8.95365e-06	0	0	0	0.403
ARO:3000917	TEM-48	Y10280	TEM beta-lactamase	cephalosporin;monobactam;penam;penem	8.95365e-06	0	0	0	0.403
ARO:3000989	TEM-127	AY368236	TEM beta-lactamase	cephalosporin;monobactam;penam;penem	8.95365e-06	0	0	0	0.403
ARO:3000874	TEM-2	X54606	TEM beta-lactamase	cephalosporin;monobactam;penam;penem	8.95365e-06	0	0	0	0.403
ARO:3000942	TEM-76	AF190694	TEM beta-lactamase	cephalosporin;monobactam;penam;penem	8.95365e-06	0	0	0	0.403
ARO:3000957	TEM-90	AF351241	TEM beta-lactamase	cephalosporin;monobactam;penam;penem	8.95365e-06	0	0	0	0.403
ARO:3000988	TEM-126	AY628199	TEM beta-lactamase	cephalosporin;monobactam;penam;penem	8.95365e-06	0	0	0	0.403
ARO:3000996	TEM-132	AY491682	TEM beta-lactamase	cephalosporin;monobactam;penam;penem	8.95365e-06	0	0	0	0.403
ARO:3001393	TEM-216	KF944358	TEM beta-lactamase	cephalosporin;monobactam;penam;penem	8.95365e-06	0	0	0	0.403
ARO:3001375	TEM-184	FR848831	TEM beta-lactamase	cephalosporin;monobactam;penam;penem	8.95365e-06	0	0	0	0.403
ARO:3004111	FosA6	KU254579.1	fosfomycin thiol transferase	fosfomycin	8.95365e-06	0	0	0	0.403
ARO:3001048	TEM-188	JN211012	TEM beta-lactamase	cephalosporin;monobactam;penam;penem	8.95365e-06	0	0	0	0.403
ARO:3001385	TEM-208	KC865667	TEM beta-lactamase	cephalosporin;monobactam;penam;penem	8.95365e-06	0	0	0	0.403
ARO:3001386	TEM-209	KF240808	TEM beta-lactamase	cephalosporin;monobactam;penam;penem	8.95365e-06	0	0	0	0.403
ARO:3001007	TEM-144	AM049399	TEM beta-lactamase	cephalosporin;monobactam;penam;penem	8.95365e-06	0	0	0	0.403
ARO:3000878	TEM-6	X57972	TEM beta-lactamase	cephalosporin;monobactam;penam;penem	8.95365e-06	0	0	0	0.403
ARO:3000994	TEM-130	AJ866988	TEM beta-lactamase	cephalosporin;monobactam;penam;penem	8.95365e-06	0	0	0	0.403
ARO:3001384	TEM-207	KC818234	TEM beta-lactamase	cephalosporin;monobactam;penam;penem	8.95365e-06	0	0	0	0.403
ARO:3001014	TEM-147	DQ279850	TEM beta-lactamase	cephalosporin;monobactam;penam;penem	8.95365e-06	0	0	0	0.403
ARO:3001376	TEM-196	JQ034306	TEM beta-lactamase	cephalosporin;monobactam;penam;penem	8.95365e-06	0	0	0	0.403
ARO:3001052	TEM-192	JF949915	TEM beta-lactamase	cephalosporin;monobactam;penam;penem	8.95365e-06	0	0	0	0.403
ARO:3002895	SAT-2	AB211124	streptothricin acetyltransferase (SAT)	nucleoside antibiotic	8.57703e-06	0	0	0	0.403
ARO:3002169	MIR-3	AY743435	MIR beta-lactamase	cephalosporin;monobactam	7.48662e-06	0	0	0	0.403
ARO:3002862	dfrA7	FJ854362	trimethoprim resistant dihydrofolate reductase dfr	diaminopyrimidine antibiotic	6.30872e-06	0	0	0	0.403
ARO:3004682	aadA27	LN873256.1	ANT(3'')	aminoglycoside antibiotic	6.07992e-06	0	0	0	0.403
ARO:3003801	bcr-1	CP012901.1	major facilitator superfamily (MFS) antibiotic efflux pump	bicyclomycin	6.07992e-06	0	0	0	0.403
ARO:3003681	TriC	AE004091.2	resistance-nodulation-cell division (RND) antibiotic efflux pump	triclosan	6.07992e-06	0	0	0	0.403
ARO:3003693	MexK	AE004091.2	resistance-nodulation-cell division (RND) antibiotic efflux pump	macrolide antibiotic;tetracycline antibiotic;triclosan	6.07992e-06	0	0	0	0.403
ARO:3003030	MexV	AE004091.2	resistance-nodulation-cell division (RND) antibiotic efflux pump	acridine dye;fluoroquinolone antibiotic;macrolide antibiotic;phenicol antibiotic;tetracycline antibiotic	6.07992e-06	0	0	0	0.403
ARO:3003705	mexN	AB219523.1	resistance-nodulation-cell division (RND) antibiotic efflux pump	phenicol antibiotic	6.07992e-06	0	0	0	0.403
ARO:3004107	Pseudomonas_aeruginosa_soxR	AE004091.2	ATP-binding cassette (ABC) antibiotic efflux pump;major facilitator superfamily (MFS) antibiotic efflux pump;resistance-nodulation-cell division (RND) antibiotic efflux pump	acridine dye;cephalosporin;fluoroquinolone antibiotic;glycylcycline;penam;phenicol antibiotic;rifamycin antibiotic;tetracycline antibiotic;triclosan	6.07992e-06	0	0	0	0.403
ARO:3000809	OpmD	AE004091.2	resistance-nodulation-cell division (RND) antibiotic efflux pump	acridine dye;fluoroquinolone antibiotic;tetracycline antibiotic	6.07992e-06	0	0	0	0.403
ARO:3002602	aadA2	AF156486	ANT(3'')	aminoglycoside antibiotic	5.853e-06	0	0	0	0.403
ARO:3002875	dfrE	AIIS01000002.1	trimethoprim resistant dihydrofolate reductase dfr	diaminopyrimidine antibiotic	5.55249e-06	0	0	0	0.403
ARO:3000958	TEM-91	AB049569	TEM beta-lactamase	cephalosporin;monobactam;penam;penem	4.47682e-06	0	0	0	0.403
ARO:3000923	TEM-54	AF104442	TEM beta-lactamase	cephalosporin;monobactam;penam;penem	4.47682e-06	0	0	0	0.403
ARO:3002440	OKP-B-7	AM051156	OKP beta-lactamase	cephalosporin;penam	4.47682e-06	0	0	0	0.403
ARO:3001054	TEM-194	JN935136	TEM beta-lactamase	cephalosporin;monobactam;penam;penem	4.47682e-06	0	0	0	0.403
ARO:3000997	TEM-133	AY528425	TEM beta-lactamase	cephalosporin;monobactam;penam;penem	4.47682e-06	0	0	0	0.403
ARO:3000884	TEM-12	M88143	TEM beta-lactamase	cephalosporin;monobactam;penam;penem	4.47682e-06	0	0	0	0.403
ARO:3001021	TEM-155	DQ679961	TEM beta-lactamase	cephalosporin;monobactam;penam;penem	4.47682e-06	0	0	0	0.403
ARO:3000880	TEM-8	X65252	TEM beta-lactamase	cephalosporin;monobactam;penam;penem	4.47682e-06	0	0	0	0.403
ARO:3004621	AAC(3)-IIe	EU022315.1	AAC(3)	aminoglycoside antibiotic	4.47682e-06	0	0	0	0.403
ARO:3000993	TEM-129	AJ746225	TEM beta-lactamase	cephalosporin;monobactam;penam;penem	4.47682e-06	0	0	0	0.403
ARO:3001013	TEM-146	DQ105529	TEM beta-lactamase	cephalosporin;monobactam;penam;penem	4.47682e-06	0	0	0	0.403
ARO:3002436	OKP-B-3	AM051152	OKP beta-lactamase	cephalosporin;penam	4.47682e-06	0	0	0	0.403
ARO:3000959	TEM-92	AF143804	TEM beta-lactamase	cephalosporin;monobactam;penam;penem	4.47682e-06	0	0	0	0.403
ARO:3001055	TEM-195	JN935137	TEM beta-lactamase	cephalosporin;monobactam;penam;penem	4.47682e-06	0	0	0	0.403
ARO:3000995	TEM-131	AY436361	TEM beta-lactamase	cephalosporin;monobactam;penam;penem	4.47682e-06	0	0	0	0.403
ARO:3003152	SHV-185	KM233164	SHV beta-lactamase	carbapenem;cephalosporin;penam	4.47682e-06	0	0	0	0.403
ARO:3000565	tet(38)	AY825285	major facilitator superfamily (MFS) antibiotic efflux pump	tetracycline antibiotic	4.47682e-06	0	0	0	0.403
ARO:3001020	TEM-154	FJ807656	TEM beta-lactamase	cephalosporin;monobactam;penam;penem	4.47682e-06	0	0	0	0.403
ARO:3000950	TEM-83	AF427129	TEM beta-lactamase	cephalosporin;monobactam;penam;penem	4.47682e-06	0	0	0	0.403
ARO:3001043	TEM-178	X97254	TEM beta-lactamase	cephalosporin;monobactam;penam;penem	4.47682e-06	0	0	0	0.403
ARO:3000938	TEM-72	AF157553	TEM beta-lactamase	cephalosporin;monobactam;penam;penem	4.47682e-06	0	0	0	0.403
ARO:3002446	OKP-B-13	AY825330	OKP beta-lactamase	cephalosporin;penam	4.47682e-06	0	0	0	0.403
ARO:3000935	TEM-68	AJ239002	TEM beta-lactamase	cephalosporin;monobactam;penam;penem	4.47682e-06	0	0	0	0.403
ARO:3000964	TEM-101	AF495873	TEM beta-lactamase	cephalosporin;monobactam;penam;penem	4.47682e-06	0	0	0	0.403
ARO:3001000	TEM-136	AY826417	TEM beta-lactamase	cephalosporin;monobactam;penam;penem	4.47682e-06	0	0	0	0.403
ARO:3001051	TEM-191	KY432484.1	TEM beta-lactamase	cephalosporin;monobactam;penam;penem	4.47682e-06	0	0	0	0.403
ARO:3001002	TEM-138	AY853593	TEM beta-lactamase	cephalosporin;monobactam;penam;penem	4.47682e-06	0	0	0	0.403
ARO:3000963	TEM-96	AY092401	TEM beta-lactamase	cephalosporin;monobactam;penam;penem	4.47682e-06	0	0	0	0.403
ARO:3000781	adeJ	AY769962	resistance-nodulation-cell division (RND) antibiotic efflux pump	carbapenem;cephalosporin;diaminopyrimidine antibiotic;fluoroquinolone antibiotic;lincosamide antibiotic;macrolide antibiotic;penem;phenicol antibiotic;rifamycin antibiotic;tetracycline antibiotic	4.47682e-06	0	0	0	0.403
ARO:3000977	TEM-114	AY589495	TEM beta-lactamase	cephalosporin;monobactam;penam;penem	4.47682e-06	0	0	0	0.403
ARO:3001388	TEM-211	KF513179	TEM beta-lactamase	cephalosporin;monobactam;penam;penem	4.47682e-06	0	0	0	0.403
ARO:3000946	TEM-79	AF190692	TEM beta-lactamase	cephalosporin;monobactam;penam;penem	4.47682e-06	0	0	0	0.403
ARO:3001035	TEM-169	FJ873740	TEM beta-lactamase	cephalosporin;monobactam;penam;penem	4.47682e-06	0	0	0	0.403
ARO:3000981	TEM-118	AY130285	TEM beta-lactamase	cephalosporin;monobactam;penam;penem	4.47682e-06	0	0	0	0.403
ARO:3002450	OKP-B-17	AM850919	OKP beta-lactamase	cephalosporin;penam	4.47682e-06	0	0	0	0.403
ARO:3000986	TEM-124	AY327540	TEM beta-lactamase	cephalosporin;monobactam;penam;penem	4.47682e-06	0	0	0	0.403
ARO:3001012	TEM-145	DQ105528	TEM beta-lactamase	cephalosporin;monobactam;penam;penem	4.47682e-06	0	0	0	0.403
ARO:3002516	OCH-3	AJ295341	OCH beta-lactamase	cephalosporin;cephamycin;monobactam;penam;penem	4.28852e-06	0	0	0	0.403
ARO:3000251	msrA	X52085.1	ABC-F ATP-binding cassette ribosomal protection protein	lincosamide antibiotic;macrolide antibiotic;oxazolidinone antibiotic;phenicol antibiotic;pleuromutilin antibiotic;streptogramin antibiotic;tetracycline antibiotic	4.11112e-06	0	0	0	0.403
ARO:3004543	mphO	NZ_AGSO01000004.1	macrolide phosphotransferase (MPH)	macrolide antibiotic	4.11112e-06	0	0	0	0.403
ARO:3000801	MexD	U57969	resistance-nodulation-cell division (RND) antibiotic efflux pump	aminocoumarin antibiotic;aminoglycoside antibiotic;cephalosporin;diaminopyrimidine antibiotic;fluoroquinolone antibiotic;macrolide antibiotic;penam;phenicol antibiotic;tetracycline antibiotic	3.35652e-06	0	0	0	0.403
ARO:3005063	cprR	AE004091.2	pmr phosphoethanolamine transferase	peptide antibiotic	3.35652e-06	0	0	0	0.403
ARO:3001970	CTX-M-110	JF274242	CTX-M beta-lactamase	cephalosporin	3.15436e-06	0	0	0	0.403
ARO:3001980	CTX-M-121	JN790862	CTX-M beta-lactamase	cephalosporin	3.15436e-06	0	0	0	0.403
ARO:3001957	CTX-M-98	HM755448	CTX-M beta-lactamase	cephalosporin	3.15436e-06	0	0	0	0.403
ARO:3003167	CTX-M-159	AB976602.1	CTX-M beta-lactamase	cephalosporin	3.15436e-06	0	0	0	0.403
ARO:3000929	TEM-60	AF047171	TEM beta-lactamase	cephalosporin;monobactam;penam;penem	2.93667e-06	0	0	0	0.403
ARO:3000808	MexI	AE004091.2	resistance-nodulation-cell division (RND) antibiotic efflux pump	acridine dye;fluoroquinolone antibiotic;tetracycline antibiotic	2.93667e-06	0	0	0	0.403
ARO:3002181	MIR-16	KM087861	MIR beta-lactamase	cephalosporin;monobactam	2.80748e-06	0	0	0	0.403
ARO:3001965	CTX-M-105	HQ833651	CTX-M beta-lactamase	cephalosporin	2.36577e-06	0	0	0	0.403
ARO:3002668	rmtG	JX486113	16S rRNA methyltransferase (G1405)	aminoglycoside antibiotic	2.22099e-06	0	0	0	0.403
ARO:3002402	OXY-2-7	Z49084	OXY beta-lactamase	cephalosporin;monobactam;penam	2.22099e-06	0	0	0	0.403
ARO:3000478	tet(33)	AJ420072.1	major facilitator superfamily (MFS) antibiotic efflux pump	tetracycline antibiotic	1.87165e-06	0	0	0	0.403
ARO:3002398	OXY-2-3	AY077488	OXY beta-lactamase	cephalosporin;monobactam;penam	1.87165e-06	0	0	0	0.403
ARO:3002171	MIR-6	JQ664733	MIR beta-lactamase	cephalosporin;monobactam	1.87165e-06	0	0	0	0.403
ARO:3002403	OXY-2-8	AY055205	OXY beta-lactamase	cephalosporin;monobactam;penam	1.87165e-06	0	0	0	0.403
ARO:3002176	MIR-11	KM087859	MIR beta-lactamase	cephalosporin;monobactam	1.87165e-06	0	0	0	0.403
ARO:3002180	MIR-15	KM087851	MIR beta-lactamase	cephalosporin;monobactam	1.87165e-06	0	0	0	0.403
ARO:3002405	OXY-2-10	FJ785626	OXY beta-lactamase	cephalosporin;monobactam;penam	1.87165e-06	0	0	0	0.403
ARO:3001849	ACT-29	KM087832	ACT beta-lactamase	carbapenem;cephalosporin;cephamycin;penam	1.87165e-06	0	0	0	0.403
ARO:3002399	OXY-2-4	Y17714	OXY beta-lactamase	cephalosporin;monobactam;penam	1.87165e-06	0	0	0	0.403
ARO:3001966	CTX-M-106	HQ913565	CTX-M beta-lactamase	cephalosporin	1.57718e-06	0	0	0	0.403
ARO:3001909	CTX-M-47	AY847143	CTX-M beta-lactamase	cephalosporin	1.57718e-06	0	0	0	0.403
ARO:3002671	Lactobacillus_reuteri_cat-TC	U75299	chloramphenicol acetyltransferase (CAT)	phenicol antibiotic	1.57718e-06	0	0	0	0.403
ARO:3001907	CTX-M-45	D89862	CTX-M beta-lactamase	cephalosporin	1.57718e-06	0	0	0	0.403
ARO:3001910	CTX-M-48	AY847144	CTX-M beta-lactamase	cephalosporin	1.57718e-06	0	0	0	0.403
ARO:3001900	CTX-M-38	AY822595	CTX-M beta-lactamase	cephalosporin	1.57718e-06	0	0	0	0.403
ARO:3001942	CTX-M-81	EU136031	CTX-M beta-lactamase	cephalosporin	1.57718e-06	0	0	0	0.403
ARO:3001981	CTX-M-122	JN790863	CTX-M beta-lactamase	cephalosporin	1.57718e-06	0	0	0	0.403
ARO:3001971	CTX-M-111	JF274243	CTX-M beta-lactamase	cephalosporin	1.57718e-06	0	0	0	0.403
ARO:3001988	CTX-M-129	JX017364	CTX-M beta-lactamase	cephalosporin	1.57718e-06	0	0	0	0.403
ARO:3002604	aadA4	AY138986	ANT(3'')	aminoglycoside antibiotic	1.57718e-06	0	0	0	0.403
ARO:3001984	CTX-M-125	JQ724542	CTX-M beta-lactamase	cephalosporin	1.57718e-06	0	0	0	0.403
ARO:3002687	catQ	M55620	chloramphenicol acetyltransferase (CAT)	phenicol antibiotic	1.57718e-06	0	0	0	0.403
ARO:3000746	mepR	BA000017.4	multidrug and toxic compound extrusion (MATE) transporter	glycylcycline;tetracycline antibiotic	7.88592e-07	0	0	0	0.403
ARO:3001881	CTX-M-19	AF325134	CTX-M beta-lactamase	cephalosporin	7.88592e-07	0	0	0	0.403
ARO:3001049	TEM-189	JN254627	TEM beta-lactamase	cephalosporin;monobactam;penam;penem	7.88592e-07	0	0	0	0.403
ARO:3004122	Klebsiella_pneumoniae_OmpK37	AJ011502.1	General Bacterial Porin with reduced permeability to beta-lactams	carbapenem;cephalosporin;cephamycin;monobactam;penam;penem	4.47682e-06	1.18585e-06	0	0	1
ARO:3001394	TEM-217	HG934763	TEM beta-lactamase	cephalosporin;monobactam;penam;penem	1.79073e-05	2.00749e-06	0	0	1
ARO:3002391	OXY-1-3	AY077482	OXY beta-lactamase	cephalosporin;monobactam;penam	0	2.37168e-06	0	0	0.3156
ARO:3002012	CMY-1	X92508	CMY beta-lactamase	cephamycin	0	2.37168e-06	0	0	0.3156
ARO:3003031	MexW	NC_002516.2	resistance-nodulation-cell division (RND) antibiotic efflux pump	acridine dye;fluoroquinolone antibiotic;macrolide antibiotic;phenicol antibiotic;tetracycline antibiotic	1.34305e-05	2.37168e-06	0	0	1
ARO:3001006	TEM-143	DQ075245	TEM beta-lactamase	cephalosporin;monobactam;penam;penem	4.47682e-06	2.37168e-06	0	0	1
ARO:3002057	CMY-46	FN556186	CMY beta-lactamase	cephamycin	0	2.93748e-06	0	0	0.3156
ARO:3000812	mtrE	X95635	resistance-nodulation-cell division (RND) antibiotic efflux pump	macrolide antibiotic;penam	0	3.10779e-06	0	0	0.3156
ARO:3000918	TEM-49	Y10281	TEM beta-lactamase	cephalosporin;monobactam;penam;penem	0	3.10779e-06	0	0	0.3156
ARO:3000876	TEM-4	LK391770.1	TEM beta-lactamase	cephalosporin;monobactam;penam;penem	0	3.10779e-06	0	0	0.3156
ARO:3000910	TEM-40	FR717535	TEM beta-lactamase	cephalosporin;monobactam;penam;penem	0	3.10779e-06	0	0	0.3156
ARO:3002926	vanRG	DQ212986	glycopeptide resistance gene cluster;vanR	glycopeptide antibiotic	0	3.10779e-06	0	0	0.3156
ARO:3000922	TEM-53	AF104441	TEM beta-lactamase	cephalosporin;monobactam;penam;penem	0	3.10779e-06	0	0	0.3156
ARO:3001378	TEM-201	JX310327	TEM beta-lactamase	cephalosporin;monobactam;penam;penem	1.34305e-05	3.10779e-06	0	0	1
ARO:3000899	TEM-29	Y17584	TEM beta-lactamase	cephalosporin;monobactam;penam;penem	1.34305e-05	3.10779e-06	0	0	1
ARO:3001025	TEM-159	EF136376	TEM beta-lactamase	cephalosporin;monobactam;penam;penem	8.95365e-06	3.10779e-06	0	0	1
ARO:3001373	TEM-182	HQ317449	TEM beta-lactamase	cephalosporin;monobactam;penam;penem	8.95365e-06	3.10779e-06	0	0	1
ARO:3000983	TEM-121	AY271267	TEM beta-lactamase	cephalosporin;monobactam;penam;penem	8.95365e-06	3.10779e-06	0	0	1
ARO:3000883	TEM-11	AY874537	TEM beta-lactamase	cephalosporin;monobactam;penam;penem	8.95365e-06	3.10779e-06	0	0	1
ARO:3000969	TEM-106	AY101578	TEM beta-lactamase	cephalosporin;monobactam;penam;penem	6.71524e-06	3.10779e-06	0	0	1
ARO:3000976	TEM-113	AY589494	TEM beta-lactamase	cephalosporin;monobactam;penam;penem	4.47682e-06	3.10779e-06	0	0	1
ARO:3000921	TEM-52	Y13612	TEM beta-lactamase	cephalosporin;monobactam;penam;penem	4.47682e-06	3.10779e-06	0	0	1
ARO:3000931	TEM-63	AF332513	TEM beta-lactamase	cephalosporin;monobactam;penam;penem	4.47682e-06	3.10779e-06	0	0	1
ARO:3002394	OXY-1-6	Y17715	OXY beta-lactamase	cephalosporin;monobactam;penam	0	3.55753e-06	0	0	0.3156
ARO:3001382	TEM-205	KC900516	TEM beta-lactamase	cephalosporin;monobactam;penam;penem	0	4.01497e-06	0	0	0.3156
ARO:3002148	DHA-17	KM087850	DHA beta-lactamase	cephalosporin;cephamycin	0	4.01497e-06	0	0	0.3156
ARO:3001019	TEM-152	DQ834728	TEM beta-lactamase	cephalosporin;monobactam;penam;penem	0	4.01497e-06	0	0	0.3156
ARO:3002138	DHA-5	JF273491	DHA beta-lactamase	cephalosporin;cephamycin	0	4.01497e-06	0	0	0.3156
ARO:3000953	TEM-86	AJ277415	TEM beta-lactamase	cephalosporin;monobactam;penam;penem	0	4.01497e-06	0	0	0.3156
ARO:3002146	DHA-15	KM087853	DHA beta-lactamase	cephalosporin;cephamycin	0	4.01497e-06	0	0	0.3156
ARO:3003055	smeD	AJ252200	resistance-nodulation-cell division (RND) antibiotic efflux pump	fluoroquinolone antibiotic;macrolide antibiotic;phenicol antibiotic;tetracycline antibiotic	0	4.01497e-06	0	0	0.3156
ARO:3002859	dfrA14	KF921535.1	trimethoprim resistant dihydrofolate reductase dfr	diaminopyrimidine antibiotic	0.000155274	4.01497e-06	0	0	0.6143
ARO:3001026	TEM-160	EF136377	TEM beta-lactamase	cephalosporin;monobactam;penam;penem	1.05308e-05	4.01497e-06	0	0	0.6868
ARO:3001029	TEM-163	EU815939	TEM beta-lactamase	cephalosporin;monobactam;penam;penem	2.01457e-05	4.01497e-06	0	0	1
ARO:3000972	TEM-109	AY628175	TEM beta-lactamase	cephalosporin;monobactam;penam;penem	1.34305e-05	4.01497e-06	0	0	1
ARO:3001022	TEM-156	AM941159	TEM beta-lactamase	cephalosporin;monobactam;penam;penem	8.95365e-06	4.01497e-06	0	0	1
ARO:3001017	TEM-150	AM183304	TEM beta-lactamase	cephalosporin;monobactam;penam;penem	8.95365e-06	4.01497e-06	0	0	1
ARO:3000873	TEM-1	AL513383	TEM beta-lactamase	cephalosporin;monobactam;penam;penem	6.71524e-06	4.01497e-06	0	0	1
ARO:3001003	TEM-139	DQ072853	TEM beta-lactamase	cephalosporin;monobactam;penam;penem	4.47682e-06	4.01497e-06	0	0	1
ARO:3001369	TEM-153	KC149518	TEM beta-lactamase	cephalosporin;monobactam;penam;penem	4.47682e-06	4.01497e-06	0	0	1
ARO:3002621	aadA24	DQ677333	ANT(3'')	aminoglycoside antibiotic	0	4.47497e-06	0	0	0.3156
ARO:3005047	eptB	FO203501.1	pmr phosphoethanolamine transferase	peptide antibiotic	6.00939e-05	4.74337e-06	0	0	0.3264
ARO:3003036	oleB	L36601	ABC-F ATP-binding cassette ribosomal protection protein	lincosamide antibiotic;macrolide antibiotic;oxazolidinone antibiotic;phenicol antibiotic;pleuromutilin antibiotic;streptogramin antibiotic;tetracycline antibiotic	7.22518e-06	5.01318e-06	0	0	0.6868
ARO:3003982	LlmA_23S_ribosomal_RNA_methyltransferase	KX531046.1	Llm 23S ribosomal RNA methyltransferase	lincosamide antibiotic	6.07992e-06	5.01318e-06	0	0	1
ARO:3002060	CMY-49	GQ402541	CMY beta-lactamase	cephamycin	0	5.87495e-06	0	0	0.3156
ARO:3001834	ACT-12	JX440355	ACT beta-lactamase	carbapenem;cephalosporin;cephamycin;penam	0	5.87495e-06	0	0	0.3156
ARO:3003699	mexQ	AB219524.1	resistance-nodulation-cell division (RND) antibiotic efflux pump	acridine dye;carbapenem;diaminopyrimidine antibiotic;macrolide antibiotic;phenicol antibiotic;tetracycline antibiotic	0	5.87495e-06	0	0	0.3156
ARO:3002087	CMY-74	JX440349	CMY beta-lactamase	cephamycin	0	5.87495e-06	0	0	0.3156
ARO:3002412	OXY-5-2	AJ871871	OXY beta-lactamase	cephalosporin;monobactam;penam	0	5.87495e-06	0	0	0.3156
ARO:3001817	ACC-3	AF180958	ACC beta-lactamase	cephalosporin;monobactam;penam	0	5.87495e-06	0	0	0.3156
ARO:3002098	CMY-85	KJ207202	CMY beta-lactamase	cephamycin	0	5.87495e-06	0	0	0.3156
ARO:3005016	CMY-150	QCWX01000028.1	CMY beta-lactamase	cephamycin	0	5.87495e-06	0	0	0.3156
ARO:3000604	Erm(35)	AF319779.2	Erm 23S ribosomal RNA methyltransferase	lincosamide antibiotic;macrolide antibiotic;streptogramin antibiotic	5.59309e-06	5.87495e-06	0	0	0.4754
ARO:3002828	srmB	X63451	ABC-F ATP-binding cassette ribosomal protection protein	lincosamide antibiotic;macrolide antibiotic;oxazolidinone antibiotic;phenicol antibiotic;pleuromutilin antibiotic;streptogramin antibiotic;tetracycline antibiotic	2.93667e-06	5.87495e-06	0	0	0.9038
ARO:3002683	catI	V00622	chloramphenicol acetyltransferase (CAT)	phenicol antibiotic	0	6.02246e-06	0	0	0.3156
ARO:3002957	vanYD	AY082011	glycopeptide resistance gene cluster;vanY	glycopeptide antibiotic	3.35652e-06	6.39979e-06	0	0	0.9038
ARO:3003070	vanXD	AY082011	glycopeptide resistance gene cluster;vanX	glycopeptide antibiotic	3.35652e-06	6.39979e-06	0	0	0.9038
ARO:3000974	TEM-111	AF468003	TEM beta-lactamase	cephalosporin;monobactam;penam;penem	0	8.00574e-06	0	0	0.3156
ARO:3000593	ErmQ	L22689	Erm 23S ribosomal RNA methyltransferase	lincosamide antibiotic;macrolide antibiotic;streptogramin antibiotic	0	8.00574e-06	0	0	0.3156
ARO:3001941	CTX-M-80	EU202673	CTX-M beta-lactamase	cephalosporin	0	8.00574e-06	0	0	0.3156
ARO:3004191	APH(2'')-If	AY701528.1	APH(2'')	aminoglycoside antibiotic	9.58502e-05	8.00574e-06	0	0	0.3723
ARO:3002140	DHA-9	KJ207201.1	DHA beta-lactamase	cephalosporin;cephamycin	0	8.02995e-06	0	0	0.3156
ARO:3000319	mphC	AB013298.1	macrolide phosphotransferase (MPH)	macrolide antibiotic	0	8.02995e-06	0	0	0.3156
ARO:3002152	DHA-21	KM087847	DHA beta-lactamase	cephalosporin;cephamycin	0	8.02995e-06	0	0	0.3156
ARO:3003559	cepA	U05883	cepA beta-lactamase	cephalosporin	0.000262152	8.70776e-06	0	0	0.06075
ARO:3000378	MexB	L11616	resistance-nodulation-cell division (RND) antibiotic efflux pump	aminocoumarin antibiotic;carbapenem;cephalosporin;cephamycin;diaminopyrimidine antibiotic;fluoroquinolone antibiotic;macrolide antibiotic;monobactam;penam;penem;peptide antibiotic;phenicol antibiotic;sulfonamide antibiotic;tetracycline antibiotic	1.23102e-05	8.70776e-06	0	0	0.6868
ARO:3000971	TEM-108	AF506748	TEM beta-lactamase	cephalosporin;monobactam;penam;penem	7.51678e-06	8.70776e-06	0	0	0.7624
ARO:3000951	TEM-84	AF427130	TEM beta-lactamase	cephalosporin;monobactam;penam;penem	4.47682e-06	8.70776e-06	0	0	0.9038
ARO:3003986	TaeA	KX531049.1	ATP-binding cassette (ABC) antibiotic efflux pump	pleuromutilin antibiotic	4.28852e-06	8.70776e-06	0	0	0.9038
ARO:3005064	cprS	AE004091.2	pmr phosphoethanolamine transferase	peptide antibiotic	1.21598e-05	8.70776e-06	0	0	1
ARO:3004144	AxyY	AFRQ01000061.1	resistance-nodulation-cell division (RND) antibiotic efflux pump	aminoglycoside antibiotic;cephalosporin;fluoroquinolone antibiotic;macrolide antibiotic	2.93667e-06	8.75835e-06	0	0	0.4201
ARO:3002522	novA	AF170880	ATP-binding cassette (ABC) antibiotic efflux pump	aminocoumarin antibiotic	0	8.94995e-06	0	0	0.3156
ARO:3002495	CTX-M-85	FJ214368	CTX-M beta-lactamase	cephalosporin	0	8.94995e-06	0	0	0.3156
ARO:3001963	CTX-M-104	HQ833652	CTX-M beta-lactamase	cephalosporin	0	8.94995e-06	0	0	0.3156
ARO:3003197	aadA25	CP003022	ANT(3'')	aminoglycoside antibiotic	0	8.94995e-06	0	0	0.3156
ARO:3002618	aadA21	AY171244	ANT(3'')	aminoglycoside antibiotic	0	8.94995e-06	0	0	0.3156
ARO:3004704	aadA8b	AM040708.1	ANT(3'')	aminoglycoside antibiotic	0	8.94995e-06	0	0	0.3156
ARO:3002612	aadA12	FJ381668	ANT(3'')	aminoglycoside antibiotic	1.87165e-06	8.94995e-06	0	0	0.9038
ARO:3001928	CTX-M-67	EF581888	CTX-M beta-lactamase	cephalosporin	1.57718e-06	8.94995e-06	0	0	0.9038
ARO:3001057	TEM-198	AB700703	TEM beta-lactamase	cephalosporin;monobactam;penam;penem	2.6861e-05	8.94995e-06	0	0	1
ARO:3001024	TEM-158	EF534736	TEM beta-lactamase	cephalosporin;monobactam;penam;penem	2.37849e-05	9.32336e-06	0	0	0.422
ARO:3002605	aadA5	AF137361	ANT(3'')	aminoglycoside antibiotic	0.000144532	1.00375e-05	0	0	0.6143
ARO:3000180	tetA(P)	L20800	major facilitator superfamily (MFS) antibiotic efflux pump	tetracycline antibiotic	3.21473e-05	1.04027e-05	0	0	0.3126
ARO:3000999	TEM-135	AJ634602.1	TEM beta-lactamase	cephalosporin;monobactam;penam;penem	1.50077e-05	1.14553e-05	0	0	0.6868
ARO:3004649	cfr(B)	HG002396.1	Cfr 23S ribosomal RNA methyltransferase	lincosamide antibiotic;oxazolidinone antibiotic;phenicol antibiotic;streptogramin antibiotic	0	1.17499e-05	0	0	0.3156
ARO:3004601	LnuP	FJ589781.1	lincosamide nucleotidyltransferase (LNU)	lincosamide antibiotic	0	1.17499e-05	0	0	0.3156
ARO:3002785	QnrB73	KF443075	quinolone resistance protein (qnr)	fluoroquinolone antibiotic	0	1.17499e-05	0	0	0.3156
ARO:3002116	CMY-104	KF150216	CMY beta-lactamase	cephamycin	0	1.17499e-05	0	0	0.3156
ARO:3000179	tet(L)	M11036	major facilitator superfamily (MFS) antibiotic efflux pump	tetracycline antibiotic	3.29069e-05	1.17499e-05	0	0	0.3723
ARO:3001510	OXA-322	KF203096	OXA beta-lactamase	cephalosporin;penam	0	1.17888e-05	0	0	0.3156
ARO:3002335	GES-6	AY494718	GES beta-lactamase	carbapenem;cephalosporin;penam	0	1.17888e-05	0	0	0.3156
ARO:3001058	TEM-199	JX050178	TEM beta-lactamase	cephalosporin;monobactam;penam;penem	0	1.17888e-05	0	0	0.3156
ARO:3001050	TEM-190	JN416112	TEM beta-lactamase	cephalosporin;monobactam;penam;penem	0	1.17888e-05	0	0	0.3156
ARO:3000894	TEM-24	X65253	TEM beta-lactamase	cephalosporin;monobactam;penam;penem	0	1.17888e-05	0	0	0.3156
ARO:3001047	TEM-187	HM246246	TEM beta-lactamase	cephalosporin;monobactam;penam;penem	0	1.17888e-05	0	0	0.3156
ARO:3004042	Enterobacter_cloacae_acrA	DQ679966	resistance-nodulation-cell division (RND) antibiotic efflux pump	cephalosporin;fluoroquinolone antibiotic;glycylcycline;penam;phenicol antibiotic;rifamycin antibiotic;tetracycline antibiotic;triclosan	0.000171547	1.17888e-05	0	0	0.6143
ARO:3000926	TEM-57	FJ405211	TEM beta-lactamase	cephalosporin;monobactam;penam;penem	2.51365e-05	1.17888e-05	0	0	0.6143
ARO:3003774	Streptococcus_agalactiae_mprF	AE009948.1	defensin resistant mprF	peptide antibiotic	2.12638e-05	1.17888e-05	0	0	0.6868
ARO:3003046	qacA	AB566411	major facilitator superfamily (MFS) antibiotic efflux pump	fluoroquinolone antibiotic	7.46764e-06	1.17888e-05	0	0	0.7624
ARO:3001390	TEM-213	KF663615	TEM beta-lactamase	cephalosporin;monobactam;penam;penem	8.95365e-06	1.17888e-05	0	0	0.9038
ARO:3000982	TEM-120	AY243512	TEM beta-lactamase	cephalosporin;monobactam;penam;penem	4.47682e-06	1.17888e-05	0	0	0.9038
ARO:3000914	TEM-45	X95401	TEM beta-lactamase	cephalosporin;monobactam;penam;penem	4.47682e-06	1.17888e-05	0	0	0.9038
ARO:3001374	TEM-185	JF795538	TEM beta-lactamase	cephalosporin;monobactam;penam;penem	4.47682e-06	1.17888e-05	0	0	0.9038
ARO:3000973	TEM-110	AY072920	TEM beta-lactamase	cephalosporin;monobactam;penam;penem	4.47682e-06	1.17888e-05	0	0	0.9038
ARO:3004667	Staphylococcus_aureus_norA	D90119.1	major facilitator superfamily (MFS) antibiotic efflux pump	fluoroquinolone antibiotic	4.47682e-06	1.17888e-05	0	0	0.9038
ARO:3001028	TEM-162	EF468463	TEM beta-lactamase	cephalosporin;monobactam;penam;penem	3.35652e-06	1.17888e-05	0	0	0.9038
ARO:3001046	TEM-186	JN227084	TEM beta-lactamase	cephalosporin;monobactam;penam;penem	1.79073e-05	1.17888e-05	0	0	1
ARO:3001391	TEM-214	KP050491	TEM beta-lactamase	cephalosporin;monobactam;penam;penem	1.56689e-05	1.17888e-05	0	0	1
ARO:3001383	TEM-206	KC783461	TEM beta-lactamase	cephalosporin;monobactam;penam;penem	1.56689e-05	1.17888e-05	0	0	1
ARO:3000936	TEM-70	AF188199	TEM beta-lactamase	cephalosporin;monobactam;penam;penem	1.34305e-05	1.17888e-05	0	0	1
ARO:3000990	TEM-128	AY368237	TEM beta-lactamase	cephalosporin;monobactam;penam;penem	1.34305e-05	1.17888e-05	0	0	1
ARO:3002135	DHA-6	HQ322612	DHA beta-lactamase	cephalosporin;cephamycin	0	1.20449e-05	0	0	0.3156
ARO:3002689	plasmid-encoded_cat_(pp-cat)	D16171	chloramphenicol acetyltransferase (CAT)	phenicol antibiotic	0	1.27227e-05	0	0	0.131
ARO:3005010	qacEdelta1	U49101.1	major facilitator superfamily (MFS) antibiotic efflux pump	N/A	6.25238e-05	1.27227e-05	0	0	1
ARO:3004470	poxtA	MF095097.1	ABC-F ATP-binding cassette ribosomal protection protein	lincosamide antibiotic;macrolide antibiotic;oxazolidinone antibiotic;phenicol antibiotic;pleuromutilin antibiotic;streptogramin antibiotic;tetracycline antibiotic	0	1.27996e-05	0	0	0.3156
ARO:3002923	vanRD	AY082011	glycopeptide resistance gene cluster;vanR	glycopeptide antibiotic	1.90036e-05	1.27996e-05	0	0	0.6868
ARO:3000882	TEM-10	AF093512	TEM beta-lactamase	cephalosporin;monobactam;penam;penem	8.95365e-06	1.37963e-05	0	0	0.4805
ARO:3002556	AAC(6')-Ii	L12710	AAC(6')	aminoglycoside antibiotic	4.47682e-06	1.42301e-05	0	0	0.9038
ARO:3002934	vanSD	EU999036	glycopeptide resistance gene cluster;vanS	glycopeptide antibiotic	1.09048e-05	1.44055e-05	0	0	0.935
ARO:3001843	ACT-22	KF992027	ACT beta-lactamase	carbapenem;cephalosporin;cephamycin;penam	1.87165e-06	1.46874e-05	0	0	0.9038
ARO:3000944	TEM-78	AF190693	TEM beta-lactamase	cephalosporin;monobactam;penam;penem	4.47682e-06	1.48966e-05	0	0	0.4805
ARO:3001034	TEM-168	FJ919776	TEM beta-lactamase	cephalosporin;monobactam;penam;penem	4.47682e-06	1.48966e-05	0	0	0.4805
ARO:3000948	TEM-81	AF427127	TEM beta-lactamase	cephalosporin;monobactam;penam;penem	1.79073e-05	1.48966e-05	0	0	0.5454
ARO:3000822	pmrA	AE007317.1	major facilitator superfamily (MFS) antibiotic efflux pump	fluoroquinolone antibiotic	1.77635e-05	1.48966e-05	0	0	0.8704
ARO:3004460	Vibrio_anguillarum_chloramphenicol_acetyltransferase	S48276.1	chloramphenicol acetyltransferase (CAT)	phenicol antibiotic	9.00291e-06	1.50395e-05	0	0	0.9038
ARO:3001001	TEM-137	AM286274	TEM beta-lactamase	cephalosporin;monobactam;penam;penem	1.57718e-06	1.58038e-05	0	0	0.4201
ARO:3001015	TEM-148	AM087454	TEM beta-lactamase	cephalosporin;monobactam;penam;penem	3.58146e-05	1.58038e-05	0	0	0.5454
ARO:3002578	AAC(6')-Ib7	KR091911.1	AAC(6')	aminoglycoside antibiotic	1.27693e-05	1.60478e-05	0	0	0.8935
ARO:3002132	DHA-1	Y16410.1	DHA beta-lactamase	cephalosporin;cephamycin	0	1.60599e-05	0	0	0.3156
ARO:3002827	tlrC	M57437	ABC-F ATP-binding cassette ribosomal protection protein	lincosamide antibiotic;macrolide antibiotic;oxazolidinone antibiotic;phenicol antibiotic;pleuromutilin antibiotic;streptogramin antibiotic;tetracycline antibiotic	0	1.73302e-05	0	0	0.131
ARO:3004089	ANT(3'')-IIa	X02340.1	ANT(3'')	aminoglycoside antibiotic	3.74331e-06	1.74399e-05	0	0	0.4805
ARO:3005056	Tet(X6)	MN507533.1	tetracycline inactivation enzyme	tetracycline antibiotic	2.72642e-05	1.76249e-05	0	0	0.6868
ARO:3002804	FosA2	EU487198	fosfomycin thiol transferase	fosfomycin	1.56515e-05	1.76249e-05	0	0	0.7624
ARO:3002620	aadA23	AJ809407	ANT(3'')	aminoglycoside antibiotic	0	1.78999e-05	0	0	0.3156
ARO:3002615	aadA15	DQ393783	ANT(3'')	aminoglycoside antibiotic	0	1.78999e-05	0	0	0.3156
ARO:3002718	QnrB4	DQ303921	quinolone resistance protein (qnr)	fluoroquinolone antibiotic	0	1.80674e-05	0	0	0.3156
ARO:3005053	ArnT	FO834906.1	pmr phosphoethanolamine transferase	peptide antibiotic	5.55681e-05	1.82449e-05	0	0	0.2793
ARO:3001023	TEM-157	DQ909059	TEM beta-lactamase	cephalosporin;monobactam;penam;penem	4.47682e-06	2.03761e-05	0	0	0.2117
ARO:3003112	lsaC	HM990671	ABC-F ATP-binding cassette ribosomal protection protein	lincosamide antibiotic;macrolide antibiotic;oxazolidinone antibiotic;phenicol antibiotic;pleuromutilin antibiotic;streptogramin antibiotic;tetracycline antibiotic	1.22906e-05	2.16982e-05	0	0	0.8235
ARO:3004036	tetB(60)	KX000273.1	ATP-binding cassette (ABC) antibiotic efflux pump	tetracycline antibiotic	8.7706e-06	2.32441e-05	0	0	0.7549
ARO:3002743	QnrB28	HM439643	quinolone resistance protein (qnr)	fluoroquinolone antibiotic	0	2.34998e-05	0	0	0.3156
ARO:3004588	Klebsiella_pneumoniae_KpnG	ACWO01000051.1	major facilitator superfamily (MFS) antibiotic efflux pump	aminoglycoside antibiotic;carbapenem;cephalosporin;fluoroquinolone antibiotic;macrolide antibiotic;penam;penem;peptide antibiotic	4.23654e-05	2.35541e-05	0	0	0.9644
ARO:3000026	mepA	AY661734.1	multidrug and toxic compound extrusion (MATE) transporter	glycylcycline;tetracycline antibiotic	0	2.35775e-05	0	0	0.3156
ARO:3004639	Corynebacterium_striatum_tetA	NC_004939.1	major facilitator superfamily (MFS) antibiotic efflux pump	penam;tetracycline antibiotic	0	2.35775e-05	0	0	0.3156
ARO:3003056	smeE	AJ252200	resistance-nodulation-cell division (RND) antibiotic efflux pump	fluoroquinolone antibiotic;macrolide antibiotic;phenicol antibiotic;tetracycline antibiotic	6.80536e-06	2.40898e-05	0	0	0.4754
ARO:3004035	tetA(60)	KX000272.1	ATP-binding cassette (ABC) antibiotic efflux pump	tetracycline antibiotic	3.92496e-05	2.45885e-05	4.9e-05	0	0.1455
ARO:3004599	clcD	KM359438.1	Cfr 23S ribosomal RNA methyltransferase	lincosamide antibiotic;oxazolidinone antibiotic;phenicol antibiotic;pleuromutilin antibiotic;streptogramin antibiotic	1.34305e-05	2.64373e-05	0	0	0.9038
ARO:3002601	aadA	AF550679.1	ANT(3'')	aminoglycoside antibiotic	4.11112e-06	2.68498e-05	0	0	0.9038
ARO:3005059	LptD	CP007727.1	ATP-binding cassette (ABC) antibiotic efflux pump	N/A	0.000107849	2.8406e-05	0	0	0.4694
ARO:3000804	MexF	AE004091.2	resistance-nodulation-cell division (RND) antibiotic efflux pump	diaminopyrimidine antibiotic;fluoroquinolone antibiotic;phenicol antibiotic	4.75465e-05	2.87445e-05	0	0	1
ARO:3002409	OXY-3-1	AF491278	OXY beta-lactamase	cephalosporin;monobactam;penam	0	2.93748e-05	0	0	0.3156
ARO:3004677	rmtD2	HQ401565.1	16S rRNA methyltransferase (G1405)	aminoglycoside antibiotic	1.32422e-05	3.13248e-05	0	0	0.7624
ARO:3003052	smeB	AF173226	resistance-nodulation-cell division (RND) antibiotic efflux pump	aminoglycoside antibiotic;cephalosporin;cephamycin;penam	0	3.13787e-05	0	0	0.0555
ARO:3000025	patB	AE005672.3	ATP-binding cassette (ABC) antibiotic efflux pump	fluoroquinolone antibiotic	5.14089e-05	3.23518e-05	4.4e-05	0	0.4032
ARO:3002835	lnuA	M14039.1	lincosamide nucleotidyltransferase (LNU)	lincosamide antibiotic	1.57718e-06	3.53663e-05	0	0	0.9038
ARO:3002619	aadA22	AM261837	ANT(3'')	aminoglycoside antibiotic	0	3.57998e-05	0	0	0.3156
ARO:3002860	dfrA17	DQ838665	trimethoprim resistant dihydrofolate reductase dfr	diaminopyrimidine antibiotic	6.11137e-05	3.60621e-05	0	0	0.8704
ARO:3003923	oqxB	EU370913.1	resistance-nodulation-cell division (RND) antibiotic efflux pump	diaminopyrimidine antibiotic;fluoroquinolone antibiotic;glycylcycline;nitrofuran antibiotic;tetracycline antibiotic	0.000290328	3.65441e-05	0	0	0.3126
ARO:3000005	vanD	AY082011	glycopeptide resistance gene cluster;van ligase	glycopeptide antibiotic	2.2158e-05	3.7874e-05	0	0	0.935
ARO:3001301	RlmA(II)	CP007593.1	non-erm 23S ribosomal RNA methyltransferase (G748)	lincosamide antibiotic;macrolide antibiotic	2.35807e-05	3.79141e-05	0	0	0.8359
ARO:3002597	AAC(6')-Ie-APH(2'')-Ia	GU565967.1	AAC(6');APH(2'')	aminoglycoside antibiotic	0.000643862	3.83098e-05	0	0	0.5344
ARO:3000621	PC1_beta-lactamase_(blaZ)	CP000732.1	blaZ beta-lactamase	penam	1.87165e-06	4.01365e-05	0	0	0.07269
ARO:3002608	aadA8	AY139603	ANT(3'')	aminoglycoside antibiotic	0	4.02747e-05	0	0	0.3156
ARO:3000410	sul1	JF969163	sulfonamide resistant sul	sulfonamide antibiotic;sulfone antibiotic	0.000267346	4.36136e-05	0	0	0.6833
ARO:3002748	QnrB33	JN173055	quinolone resistance protein (qnr)	fluoroquinolone antibiotic	0	4.40622e-05	0	0	0.3156
ARO:3002865	dfrC	AE015929.1	trimethoprim resistant dihydrofolate reductase dfr	diaminopyrimidine antibiotic	6.37311e-06	4.4074e-05	0	0	0.7549
ARO:3000192	tetS	L09756	tetracycline-resistant ribosomal protection protein	tetracycline antibiotic	1.49032e-05	5.05258e-05	0	0	0.4146
ARO:3000535	macB	AY768532	ATP-binding cassette (ABC) antibiotic efflux pump	macrolide antibiotic	4.55639e-05	5.52171e-05	3.8e-05	0	0.9506
ARO:3002819	msrC	AF313494	ABC-F ATP-binding cassette ribosomal protection protein	lincosamide antibiotic;macrolide antibiotic;oxazolidinone antibiotic;phenicol antibiotic;pleuromutilin antibiotic;streptogramin antibiotic;tetracycline antibiotic	0	5.64165e-05	0	0	0.0555
ARO:3000979	TEM-116	U36911.1	TEM beta-lactamase	cephalosporin;monobactam;penam;penem	8.40489e-06	6.17318e-05	0	0	0.09713
ARO:3002882	lmrD	CP033607.1	ATP-binding cassette (ABC) antibiotic efflux pump	lincosamide antibiotic	2.79092e-05	6.67628e-05	0	0	0.6477
ARO:3000024	patA	AE005672.3	ATP-binding cassette (ABC) antibiotic efflux pump	fluoroquinolone antibiotic	0.000126709	6.71498e-05	2.4e-05	4.4e-05	0.4392
ARO:3002669	APH(2'')-Ig	CP004067.1	APH(2'')	aminoglycoside antibiotic	1.73723e-05	7.72271e-05	0	0	0.594
ARO:3004626	Erm(49)	MWVR01000009.1	Erm 23S ribosomal RNA methyltransferase	lincosamide antibiotic;macrolide antibiotic;streptogramin antibiotic	6.69782e-06	8.51869e-05	0	0	0.7624
ARO:3000195	tetB(P)	L20800	tetracycline-resistant ribosomal protection protein	tetracycline antibiotic	2.67714e-05	8.81231e-05	0	0	0.6477
ARO:3000595	ErmT	M64090	Erm 23S ribosomal RNA methyltransferase	lincosamide antibiotic;macrolide antibiotic;streptogramin antibiotic	5.82969e-05	9.0337e-05	0	0	0.2889
ARO:3003069	vanXYG	DQ212986	glycopeptide resistance gene cluster;vanXY	glycopeptide antibiotic	1.93194e-05	9.55718e-05	0	0	0.1126
ARO:3004569	ICR-Mo	NZ_CP014234.1	intrinsic colistin resistant phosphoethanolamine transferase	peptide antibiotic	1.19329e-05	9.8142e-05	0	0	0.4628
ARO:3002909	vanG	DQ212986	glycopeptide resistance gene cluster;van ligase	glycopeptide antibiotic	4.73196e-05	9.92165e-05	0	0	0.8853
ARO:3000316	mphA	D16251.1	macrolide phosphotransferase (MPH)	macrolide antibiotic	0.00221093	0.000111759	0	0	0.3865
ARO:3002626	ANT(6)-Ia	KF648874.1	ANT(6)	aminoglycoside antibiotic	0.00026528	0.000114884	0	0	0.8715
ARO:3001044	TEM-181	NG_050218.1	TEM beta-lactamase	cephalosporin;monobactam;penam;penem	0.000314394	0.000115964	0	0	0.6507
ARO:3002644	APH(3')-IIa	V00618.1	APH(3')	aminoglycoside antibiotic	4.60835e-05	0.000128225	4.9e-05	0	0.5987
ARO:3000391	norA	AY566250	major facilitator superfamily (MFS) antibiotic efflux pump	acridine dye;fluoroquinolone antibiotic	3.63274e-06	0.000132478	0	0	0.1588
ARO:3002830	vgaALC	DQ823382	ABC-F ATP-binding cassette ribosomal protection protein	lincosamide antibiotic;macrolide antibiotic;oxazolidinone antibiotic;phenicol antibiotic;pleuromutilin antibiotic;streptogramin antibiotic;tetracycline antibiotic	1.4869e-05	0.000156008	0	0	0.8287
ARO:3002972	vanTG	DQ212986	glycopeptide resistance gene cluster;vanT	glycopeptide antibiotic	0.000111643	0.000163377	0	0	1
ARO:3000178	tet(K)	S67449.1	major facilitator superfamily (MFS) antibiotic efflux pump	tetracycline antibiotic	3.15436e-06	0.000169277	0	0	0.1028
ARO:3001856	CFE-1	AB107899	CMY beta-lactamase	cephamycin	0	0.000190936	0	0	0.3156
ARO:3004039	Escherichia_coli_emrE	Z11877.1	small multidrug resistance (SMR) antibiotic efflux pump	macrolide antibiotic	8.36223e-05	0.000194237	0	0	0.4275
ARO:3000165	tet(A)	AF534183.1	major facilitator superfamily (MFS) antibiotic efflux pump	tetracycline antibiotic	0.00339296	0.000215988	2.9e-05	0	0.7569
ARO:3000263	marA	AP009048.1	General Bacterial Porin with reduced permeability to beta-lactams;resistance-nodulation-cell division (RND) antibiotic efflux pump	carbapenem;cephalosporin;cephamycin;fluoroquinolone antibiotic;glycylcycline;monobactam;penam;penem;phenicol antibiotic;rifamycin antibiotic;tetracycline antibiotic;triclosan	7.88278e-05	0.000243918	0	0	0.9425
ARO:3002829	vgaA	M90056.1	ABC-F ATP-binding cassette ribosomal protection protein	lincosamide antibiotic;macrolide antibiotic;oxazolidinone antibiotic;phenicol antibiotic;pleuromutilin antibiotic;streptogramin antibiotic;tetracycline antibiotic	9.00369e-06	0.00026776	0	0	0.07269
ARO:3000832	evgA	BA000007.3	major facilitator superfamily (MFS) antibiotic efflux pump;resistance-nodulation-cell division (RND) antibiotic efflux pump	fluoroquinolone antibiotic;macrolide antibiotic;penam;tetracycline antibiotic	0.000127707	0.000275114	0	0	0.2461
ARO:3002629	ANT(6)-Ib	FN594949	ANT(6)	aminoglycoside antibiotic	1.87165e-06	0.000277361	0	0	0.1808
ARO:3002641	APH(3')-Ia	BX664015.1	APH(3')	aminoglycoside antibiotic	0.00016153	0.00027973	0.000133	6.3e-05	1
ARO:3004629	AAC(6')-Im	AF337947.1	AAC(6')	aminoglycoside antibiotic	4.05053e-05	0.000282468	0	0	0.8935
ARO:3005044	OmpA	FO834906.1	General Bacterial Porin with reduced permeability to beta-lactams	carbapenem;cephalosporin;cephamycin;monobactam;penam;penem	0.000167883	0.000287818	5.6e-05	2.2e-05	0.9514
ARO:3002686	catP	U15027	chloramphenicol acetyltransferase (CAT)	phenicol antibiotic	0.000140166	0.000313952	5.6e-05	8.8e-05	0.5127
ARO:3002965	vanWG	DQ212986	glycopeptide resistance gene cluster;vanW	glycopeptide antibiotic	0.000128175	0.00032434	0	0	1
ARO:3002635	APH(2'')-IIa	AF337947	APH(2'')	aminoglycoside antibiotic	3.33149e-05	0.000343989	0	0	0.4805
ARO:3002897	SAT-4	U01945	streptothricin acetyltransferase (SAT)	nucleoside antibiotic	0.000377187	0.000367726	0.000131	7.8e-05	0.9066
ARO:3000676	H-NS	BA000007.3	major facilitator superfamily (MFS) antibiotic efflux pump;resistance-nodulation-cell division (RND) antibiotic efflux pump	cephalosporin;cephamycin;fluoroquinolone antibiotic;macrolide antibiotic;penam;tetracycline antibiotic	0.000131882	0.000381237	0	5.5e-05	0.6585
ARO:3000167	tet(C)	AY043299.1	major facilitator superfamily (MFS) antibiotic efflux pump	tetracycline antibiotic	0.000148772	0.000393352	0.000112	0.000197	0.1191
ARO:3002628	aad(6)	AY712687	ANT(6)	aminoglycoside antibiotic	0.000388685	0.000398761	0.000112	6.8e-05	0.555
ARO:3000206	emrK	D78168	major facilitator superfamily (MFS) antibiotic efflux pump	tetracycline antibiotic	0.000256079	0.000584352	0	0	1
ARO:3004033	tetB(46)	HQ652506.1	ATP-binding cassette (ABC) antibiotic efflux pump	tetracycline antibiotic	0.00192067	0.000638708	0.000154	0.00022	0.5615
ARO:3000656	AcrS	U00096	resistance-nodulation-cell division (RND) antibiotic efflux pump	cephalosporin;cephamycin;fluoroquinolone antibiotic;glycylcycline;penam;phenicol antibiotic;rifamycin antibiotic;tetracycline antibiotic;triclosan	0.000285097	0.000639703	0	5.5e-05	0.5564
ARO:3000516	emrR	U00096.3	major facilitator superfamily (MFS) antibiotic efflux pump	fluoroquinolone antibiotic	0.000292209	0.000720391	5.6e-05	8.8e-05	0.8333
ARO:3005057	Tet(X5)	NZ_CP040912.1	tetracycline inactivation enzyme	tetracycline antibiotic	0.000450273	0.000731047	0	5.5e-05	0.353
ARO:3000556	tet(44)	FN594949	tetracycline-resistant ribosomal protection protein	tetracycline antibiotic	0.00189068	0.00074428	5.8e-05	0	0.2786
ARO:3003838	gadW	CP015085.1	resistance-nodulation-cell division (RND) antibiotic efflux pump	fluoroquinolone antibiotic;macrolide antibiotic;penam	0.000279829	0.000776242	0	4.4e-05	0.4569
ARO:3000508	gadX	AP009048.1	resistance-nodulation-cell division (RND) antibiotic efflux pump	fluoroquinolone antibiotic;macrolide antibiotic;penam	0.000268349	0.000787373	0	5.5e-05	0.4873
ARO:3000501	rpoB2	AP006618.1	rifamycin-resistant beta-subunit of RNA polymerase (rpoB)	peptide antibiotic;rifamycin antibiotic	0.000463223	0.000853204	0.000268	0.000295	0.6905
ARO:3000518	CRP	AP009048.1	resistance-nodulation-cell division (RND) antibiotic efflux pump	fluoroquinolone antibiotic;macrolide antibiotic;penam	0.000405857	0.000879488	8.8e-05	6.5e-05	0.9525
ARO:3003577	ugd	U00096	pmr phosphoethanolamine transferase	peptide antibiotic	0.000306372	0.000892252	5.3e-05	8.8e-05	0.6305
ARO:3000828	baeR	AP009048.1	resistance-nodulation-cell division (RND) antibiotic efflux pump	aminocoumarin antibiotic;aminoglycoside antibiotic	0.000283446	0.000896918	5.6e-05	4.4e-05	0.9525
ARO:3003841	kdpE	U00096.3	kdpDE	aminoglycoside antibiotic	0.000205164	0.000940066	5.8e-05	0	0.8075
ARO:3004032	tetA(46)	HQ652506.1	ATP-binding cassette (ABC) antibiotic efflux pump	tetracycline antibiotic	0.0024259	0.000970067	0.000228	0.000331	0.485
ARO:3000254	emrY	D78168	major facilitator superfamily (MFS) antibiotic efflux pump	tetracycline antibiotic	0.000488381	0.00104161	4.1e-05	0	0.8075
ARO:3003578	PmrF	U00096	pmr phosphoethanolamine transferase	peptide antibiotic	0.000376315	0.00109858	0	6.5e-05	0.4486
ARO:3004719	Tet(X3)	MK134375.1	tetracycline inactivation enzyme	glycylcycline;tetracycline antibiotic	0.000747085	0.0011444	2.4e-05	0.000528	0.1081
ARO:3000074	emrB	U00096	major facilitator superfamily (MFS) antibiotic efflux pump	fluoroquinolone antibiotic	0.000450009	0.0011968	8.7e-05	0.00013	0.7232
ARO:3004597	Klebsiella_pneumoniae_KpnH	ASTU01000063.1	major facilitator superfamily (MFS) antibiotic efflux pump	aminoglycoside antibiotic;carbapenem;cephalosporin;fluoroquinolone antibiotic;macrolide antibiotic;penam;penem;peptide antibiotic	0.000375224	0.00120306	5.6e-05	0.000126	0.5953
ARO:3004720	Tet(X4)	MK134376.1	tetracycline inactivation enzyme	glycylcycline;tetracycline antibiotic	0.00084153	0.00124001	0	0.000464	0.1732
ARO:3004043	Escherichia_coli_acrA	U00096.3	resistance-nodulation-cell division (RND) antibiotic efflux pump	cephalosporin;fluoroquinolone antibiotic;glycylcycline;penam;phenicol antibiotic;rifamycin antibiotic;tetracycline antibiotic;triclosan	0.000580125	0.00144168	3.6e-05	0	1
ARO:3001329	mdtG	CP000800.1	major facilitator superfamily (MFS) antibiotic efflux pump	fosfomycin	0.000514116	0.00148427	7.2e-05	9.8e-05	0.6814
ARO:3002986	bacA	U00096.3	undecaprenyl pyrophosphate related proteins	peptide antibiotic	0.000467737	0.00148712	9.7e-05	0.000129	0.6814
ARO:3001328	Escherichia_coli_mdfA	JQ394987	major facilitator superfamily (MFS) antibiotic efflux pump	benzalkonium chloride;rhodamine;tetracycline antibiotic	0.000496583	0.00153635	5.8e-05	0	0.8526
ARO:3001216	mdtH	U00096	major facilitator superfamily (MFS) antibiotic efflux pump	fluoroquinolone antibiotic	0.000524022	0.00156761	8.2e-05	0.000259	0.5606
ARO:3000499	AcrE	U00096	resistance-nodulation-cell division (RND) antibiotic efflux pump	cephalosporin;cephamycin;fluoroquinolone antibiotic;penam	0.000659047	0.00159203	5.8e-05	8.8e-05	0.8119
ARO:3004612	Escherichia_coli_ampH_beta-lactamase	AP012030.1	ampC-type beta-lactamase	cephalosporin;penam	0.000573949	0.00163601	4.9e-05	6.5e-05	0.634
ARO:3004611	Escherichia_coli_ampC1_beta-lactamase	FN649414.1	ampC-type beta-lactamase	cephalosporin;penam	2.81473e-05	0.00167768	0	0	0.2406
ARO:3004290	Escherichia_coli_ampC_beta-lactamase	U00096.3	ampC-type beta-lactamase	cephalosporin;penam	0.000544679	0.00168455	8.2e-05	8.8e-05	1
ARO:3000792	mdtA	U00096	resistance-nodulation-cell division (RND) antibiotic efflux pump	aminocoumarin antibiotic	0.000527758	0.00172473	7.6e-05	8.8e-05	0.8603
ARO:3000795	mdtE	AP009048.1	resistance-nodulation-cell division (RND) antibiotic efflux pump	fluoroquinolone antibiotic;macrolide antibiotic;penam	0.000647905	0.00177563	5.6e-05	9.8e-05	0.7704
ARO:3003548	mdtN	AP009048.1	major facilitator superfamily (MFS) antibiotic efflux pump	acridine dye;nucleoside antibiotic	0.000589752	0.0017866	5.3e-05	0.000141	0.4392
ARO:3000027	emrA	AP009048	major facilitator superfamily (MFS) antibiotic efflux pump	fluoroquinolone antibiotic	0.000619262	0.00182234	0.000174	0.000199	0.9536
ARO:3001214	mdtM	U00096.3	major facilitator superfamily (MFS) antibiotic efflux pump	acridine dye;fluoroquinolone antibiotic;lincosamide antibiotic;nucleoside antibiotic;phenicol antibiotic	0.000248438	0.00186591	0	8.8e-05	0.3211
ARO:3000829	baeS	AP009048	resistance-nodulation-cell division (RND) antibiotic efflux pump	aminocoumarin antibiotic;aminoglycoside antibiotic	0.000336887	0.00187744	9.2e-05	6.5e-05	0.7704
ARO:3002660	APH(6)-Id	AF024602	APH(6)	aminoglycoside antibiotic	0.00223777	0.00195594	0.000251	6.5e-05	0.4115
ARO:3003950	msbA	U00096.3	ATP-binding cassette (ABC) antibiotic efflux pump	nitroimidazole antibiotic	0.000748054	0.00206123	8.7e-05	9.8e-05	0.6632
ARO:3002867	dfrF	AF028812	trimethoprim resistant dihydrofolate reductase dfr	diaminopyrimidine antibiotic	0.00364368	0.0020667	0.002269	0.001365	0.2767
ARO:3000522	ErmG	L42817	Erm 23S ribosomal RNA methyltransferase	lincosamide antibiotic;macrolide antibiotic;streptogramin antibiotic	0.000114475	0.00207646	0	0.000165	0.1132
ARO:3003001	CfxA	U38243	CfxA beta-lactamase	cephamycin	0.00169801	0.00213416	0.001256	0.001619	0.434
ARO:3003005	CfxA4	AY769933	CfxA beta-lactamase	cephamycin	0.00175265	0.0021457	0.001076	0.001901	0.3242
ARO:3003003	CfxA3	AF472622	CfxA beta-lactamase	cephamycin	0.0026574	0.00216248	0.001199	0.00197	0.4865
ARO:3002639	APH(3'')-Ib	AF313472	APH(3'')	aminoglycoside antibiotic	0.00255491	0.00216885	0.000158	0	0.2066
ARO:3003952	YojI	U00096.3	ATP-binding cassette (ABC) antibiotic efflux pump	peptide antibiotic	0.000724727	0.00220117	0.000117	6.8e-05	0.7693
ARO:3003096	CfxA5	AY769934	CfxA beta-lactamase	cephamycin	0.00200508	0.00220419	0.001229	0.00252	0.6848
ARO:3000237	TolC	FJ768952	ATP-binding cassette (ABC) antibiotic efflux pump;major facilitator superfamily (MFS) antibiotic efflux pump;resistance-nodulation-cell division (RND) antibiotic efflux pump	aminocoumarin antibiotic;aminoglycoside antibiotic;carbapenem;cephalosporin;cephamycin;fluoroquinolone antibiotic;glycylcycline;macrolide antibiotic;penam;penem;peptide antibiotic;phenicol antibiotic;rifamycin antibiotic;tetracycline antibiotic;triclosan	0.000841224	0.00224926	5.6e-05	6.8e-05	0.9532
ARO:3000833	evgS	U00096	major facilitator superfamily (MFS) antibiotic efflux pump;resistance-nodulation-cell division (RND) antibiotic efflux pump	fluoroquinolone antibiotic;macrolide antibiotic;penam;tetracycline antibiotic	0.00093282	0.00235121	2.4e-05	0	0.7048
ARO:3002837	lnuC	AY928180	lincosamide nucleotidyltransferase (LNU)	lincosamide antibiotic	0.00128795	0.00237454	0.001059	0.00065	0.6848
ARO:3002688	catS	X74948	chloramphenicol acetyltransferase (CAT)	phenicol antibiotic	0.00207068	0.00243182	0.000107	0.000221	0.6389
ARO:3002647	APH(3')-IIIa	CP004067	APH(3')	aminoglycoside antibiotic	0.00160487	0.00248636	0.000673	0.00107	0.451
ARO:3003576	eptA	AP009048	pmr phosphoethanolamine transferase	peptide antibiotic	0.000509524	0.00251979	8e-05	0.000141	0.2233
ARO:3000830	cpxA	BA000007.3	resistance-nodulation-cell division (RND) antibiotic efflux pump	aminocoumarin antibiotic;aminoglycoside antibiotic	0.000941148	0.00260553	0.000122	0.000389	0.8159
ARO:3003550	mdtP	AP009048.1	major facilitator superfamily (MFS) antibiotic efflux pump	acridine dye;nucleoside antibiotic	0.00104865	0.00266142	0.000167	9.8e-05	0.9536
ARO:3003002	CfxA2	AF118110.1	CfxA beta-lactamase	cephamycin	0.00211939	0.00294633	0.001778	0.002816	0.2837
ARO:3000616	mel	AF227521.1	ABC-F ATP-binding cassette ribosomal protection protein	lincosamide antibiotic;macrolide antibiotic;oxazolidinone antibiotic;phenicol antibiotic;pleuromutilin antibiotic;streptogramin antibiotic;tetracycline antibiotic	0.00165819	0.00317945	0.000279	0.000662	0.3535
ARO:3004359	ACI-1	AJ007350.1	ACI beta-lactamase	cephalosporin;penam;penem	0.00180222	0.0032772	0	0	0.6507
ARO:3003549	mdtO	AP009048.1	major facilitator superfamily (MFS) antibiotic efflux pump	acridine dye;nucleoside antibiotic	0.00122721	0.00350469	0.000195	0.000132	0.9532
ARO:3004454	Campylobacter_coli_chloramphenicol_acetyltransferase	M35190.1	chloramphenicol acetyltransferase (CAT)	phenicol antibiotic	0.00108946	0.00358354	0.000134	0.000504	0.08193
ARO:3000794	mdtC	U00096	resistance-nodulation-cell division (RND) antibiotic efflux pump	aminocoumarin antibiotic	0.00124103	0.0044737	0.000195	0.000162	0.8614
ARO:3000216	acrB	U00096.3	resistance-nodulation-cell division (RND) antibiotic efflux pump	cephalosporin;fluoroquinolone antibiotic;glycylcycline;penam;phenicol antibiotic;rifamycin antibiotic;tetracycline antibiotic;triclosan	0.00174092	0.00464451	0.000374	0.000295	0.9077
ARO:3000491	acrD	AP009048.1	resistance-nodulation-cell division (RND) antibiotic efflux pump	aminoglycoside antibiotic	0.00172245	0.00467238	0.000231	0.000197	0.9547
ARO:3000793	mdtB	U00096	resistance-nodulation-cell division (RND) antibiotic efflux pump	aminocoumarin antibiotic	0.00138972	0.00476877	0.000262	0.000246	0.7719
ARO:3000502	AcrF	U00096	resistance-nodulation-cell division (RND) antibiotic efflux pump	cephalosporin;cephamycin;fluoroquinolone antibiotic;penam	0.00150425	0.00479665	0.00017	0.000388	0.06317
ARO:3000796	mdtF	U00096	resistance-nodulation-cell division (RND) antibiotic efflux pump	fluoroquinolone antibiotic;macrolide antibiotic;penam	0.00185659	0.00490766	0.000167	0.000194	0.8166
ARO:3004683	aadS	M72415.1	ANT(6)	aminoglycoside antibiotic	0.00647469	0.00508404	0.001387	0.000141	0.4153
ARO:3004659	Mef(En2)	AF251288.1	major facilitator superfamily (MFS) antibiotic efflux pump	macrolide antibiotic	0.00830287	0.00545735	0.002881	0.00176	0.8159
ARO:3002999	CblA-1	GQ343019	CblA beta-lactamase	cephalosporin	0.00500834	0.00614472	0.005326	0.004109	0.6223
ARO:3000375	ErmB	AF242872.1	Erm 23S ribosomal RNA methyltransferase	lincosamide antibiotic;macrolide antibiotic;streptogramin antibiotic	0.00563694	0.00902111	0.003106	0.004284	0.3918
ARO:3000412	sul2	AY055428.1	sulfonamide resistant sul	sulfonamide antibiotic;sulfone antibiotic	0.0479267	0.010438	0.002967	0.000165	0.07243
ARO:3000596	ErmX	M36726.1	Erm 23S ribosomal RNA methyltransferase	lincosamide antibiotic;macrolide antibiotic;streptogramin antibiotic	0.00397137	0.0118222	0.000116	9.8e-05	0.5976
ARO:3000205	tetX	M37699	tetracycline inactivation enzyme	glycylcycline;tetracycline antibiotic	0.00435372	0.0123671	0.000152	0.005284	0.379
ARO:3000196	tet32	EU722333.1	tetracycline-resistant ribosomal protection protein	tetracycline antibiotic	0.024607	0.0128175	0.013911	0.010566	0.09331
ARO:3003097	CfxA6	GQ342996	CfxA beta-lactamase	cephamycin	0.0128522	0.0168925	0.000395	0.000519	0.7704
ARO:3000498	ErmF	M17124	Erm 23S ribosomal RNA methyltransferase	lincosamide antibiotic;macrolide antibiotic;streptogramin antibiotic	0.0132214	0.0191718	0.005666	0.00976	0.733
ARO:3003730	Bifidobacterium_bifidum_ileS_conferring_resistance_to_mupirocin	CP001840.1	antibiotic-resistant isoleucyl-tRNA synthetase (ileS)	mupirocin	0.0573683	0.0663946	0.04286	0.038296	0.494
ARO:3004442	tet(W/N/W)	KU736867.1	tetracycline-resistant ribosomal protection protein	tetracycline antibiotic	0.0633878	0.0734014	0.05509	0.063123	0.8201
ARO:3000190	tetO	M18896.2	tetracycline-resistant ribosomal protection protein	tetracycline antibiotic	0.0983801	0.0880638	0.08343	0.054863	0.3311
ARO:3000191	tetQ	Z21523	tetracycline-resistant ribosomal protection protein	tetracycline antibiotic	0.100497	0.09861	0.081981	0.062128	0.494
ARO:3004480	Bifidobacterium_adolescentis_rpoB_mutants_conferring_resistance_to_rifampicin	NC_008618.1	rifamycin-resistant beta-subunit of RNA polymerase (rpoB)	peptide antibiotic;rifamycin antibiotic	0.172868	0.164585	0.118687	0.137117	0.649
ARO:3000194	tetW	AJ222769.3	tetracycline-resistant ribosomal protection protein	tetracycline antibiotic	0.207617	0.224095	0.171376	0.219413	0.5691
The values in this table represent relative abundance of AMR genes; genes only present in cases are colored. * Statistically significant difference.
